# Supplementary material for: An On-Ice Measurement Approach to Analyse the Biomechanics of Ice Hockey Skating
Source: PLoS One. 2015 May 14;10(5):e0127324. doi: 10.1371/journal.pone.0127324 (PMC4431820; doi:10.1371/journal.pone.0127324)
Supplement: S1 File — EMG, plantar pressure and kinematic data across all individual high level and low level ice hockey players. (XLSX) [file pone.0127324.s001.xlsx]

## Sheet: EMG
Level	Subject	Skate	Muscle	Phase	% Total Intensity
High	6	0	VM	ACC	64.606
High	6	0	VM	ACC	69.893
High	6	0	VM	ACC	73.972
High	6	0	VM	ACC	75.0363
High	6	0	VM	ACC	77.9348
High	6	12	VM	ACC	76.1175
High	6	12	VM	ACC	82.7954
High	6	12	VM	ACC	63.5892
High	6	12	VM	ACC	80.1746
High	6	12	VM	ACC	79.8196
High	6	20	VM	ACC	65.5173
High	6	20	VM	ACC	76.7458
High	6	20	VM	ACC	73.0095
High	6	20	VM	ACC	72.2747
High	6	20	VM	ACC	67.787
High	6	0	GastM	ACC	165.965
High	6	0	GastM	ACC	95.0424
High	6	0	GastM	ACC	89.7691
High	6	0	GastM	ACC	125.562
High	6	0	GastM	ACC	153.673
High	6	12	GastM	ACC	89.5284
High	6	12	GastM	ACC	92.347
High	6	12	GastM	ACC	111.232
High	6	12	GastM	ACC	87.0478
High	6	12	GastM	ACC	81.3473
High	6	20	GastM	ACC	161.718
High	6	20	GastM	ACC	121.731
High	6	20	GastM	ACC	109.631
High	6	20	GastM	ACC	164.295
High	6	20	GastM	ACC	146.322
High	6	0	GM	ACC	41.5979
High	6	0	GM	ACC	59.7935										1010
High	6	0	GM	ACC	69.2881
High	6	0	GM	ACC	122.981
High	6	0	GM	ACC	72.8291
High	6	12	GM	ACC	51.172
High	6	12	GM	ACC	86.8966
High	6	12	GM	ACC	75.2348
High	6	12	GM	ACC	73.5887
High	6	12	GM	ACC	79.4978
High	6	20	GM	ACC	87.9569
High	6	20	GM	ACC	80.4762
High	6	20	GM	ACC	40.932
High	6	20	GM	ACC	64.3244
High	6	20	GM	ACC	110.998
High	6	0	TA	ACC	79.0574
High	6	0	TA	ACC	70.3851
High	6	0	TA	ACC	33.8708
High	6	0	TA	ACC	41.3045
High	6	0	TA	ACC	87.0779
High	6	12	TA	ACC	76.7294
High	6	12	TA	ACC	99.448
High	6	12	TA	ACC
High	6	12	TA	ACC
High	6	12	TA	ACC	109.675
High	6	20	TA	ACC	57.9823
High	6	20	TA	ACC
High	6	20	TA	ACC
High	6	20	TA	ACC
High	6	20	TA	ACC
High	6	0	VL	ACC	63.1866
High	6	0	VL	ACC	65.619
High	6	0	VL	ACC	62.0011
High	6	0	VL	ACC	58.9071
High	6	0	VL	ACC	70.3559
High	6	12	VL	ACC	41.2227
High	6	12	VL	ACC	67.482
High	6	12	VL	ACC
High	6	12	VL	ACC
High	6	12	VL	ACC
High	6	20	VL	ACC
High	6	20	VL	ACC
High	6	20	VL	ACC
High	6	20	VL	ACC	41.0425
High	6	20	VL	ACC	52.3909
High	6	0	VM	SS	69.897
High	6	0	VM	SS	42.4348
High	6	0	VM	SS	119.386
High	6	0	VM	SS	117.501
High	6	0	VM	SS	100
High	6	12	VM	SS	76.5232
High	6	12	VM	SS	125.658
High	6	12	VM	SS	82.0967
High	6	12	VM	SS	65.7977
High	6	12	VM	SS	147.418
High	6	20	VM	SS	60.6827
High	6	20	VM	SS	112.001
High	6	20	VM	SS
High	6	20	VM	SS	80.0353
High	6	20	VM	SS	62.4544
High	6	0	GastM	SS	123.621
High	6	0	GastM	SS	102.906
High	6	0	GastM	SS	97.4511
High	6	0	GastM	SS	98.523
High	6	0	GastM	SS	100
High	6	12	GastM	SS	121.022
High	6	12	GastM	SS	109.327
High	6	12	GastM	SS	66.6167
High	6	12	GastM	SS	93.9524
High	6	12	GastM	SS	100.925
High	6	20	GastM	SS	102.13
High	6	20	GastM	SS	111.73
High	6	20	GastM	SS	113.77
High	6	20	GastM	SS	101.977
High	6	20	GastM	SS	138.554
High	6	0	GM	SS	86.5821
High	6	0	GM	SS	114.564
High	6	0	GM	SS	107.67
High	6	0	GM	SS	100
High	6	0	GM	SS	75.668
High	6	12	GM	SS	91.5168
High	6	12	GM	SS	88.2645
High	6	12	GM	SS	136.746
High	6	12	GM	SS	110.394
High	6	12	GM	SS	89.8396
High	6	20	GM	SS	67.5362
High	6	20	GM	SS	80.1215
High	6	20	GM	SS	85.455
High	6	20	GM	SS	72.8945
High	6	20	GM	SS	68.9386
High	6	0	TA	SS	166.565
High	6	0	TA	SS
High	6	0	TA	SS	110.16
High	6	0	TA	SS	100
High	6	0	TA	SS	30.4456
High	6	12	TA	SS	126.352
High	6	12	TA	SS
High	6	12	TA	SS	174.827
High	6	12	TA	SS	84.4438
High	6	12	TA	SS	60.1837
High	6	20	TA	SS	168.996
High	6	20	TA	SS	79.5737
High	6	20	TA	SS
High	6	20	TA	SS
High	6	20	TA	SS
High	6	0	VL	SS	76.2364
High	6	0	VL	SS	64.3166
High	6	0	VL	SS	131.68
High	6	0	VL	SS	127.588
High	6	0	VL	SS	100
High	6	12	VL	SS	53.9094
High	6	12	VL	SS	97.0299
High	6	12	VL	SS	58.9855
High	6	12	VL	SS
High	6	12	VL	SS	83.1735
High	6	20	VL	SS	51.3759
High	6	20	VL	SS	79.604
High	6	20	VL	SS	42.6045
High	6	20	VL	SS	81.8871
High	6	20	VL	SS	40.6264
High	4	0	VM	ACC	116.885
High	4	0	VM	ACC	116.444
High	4	0	VM	ACC	82.6064
High	4	0	VM	ACC	76.0617
High	4	0	VM	ACC	76.0617
High	4	12	VM	ACC	90.3053
High	4	12	VM	ACC	95.7674
High	4	12	VM	ACC	73.3937
High	4	12	VM	ACC	95.1385
High	4	12	VM	ACC	95.1385
High	4	20	VM	ACC	115
High	4	20	VM	ACC	154.533
High	4	20	VM	ACC	156.036
High	4	20	VM	ACC	116.875
High	4	20	VM	ACC	116.875
High	4	0	GastM	ACC	92.5274
High	4	0	GastM	ACC	64.2356
High	4	0	GastM	ACC	119.55
High	4	0	GastM	ACC	92.112
High	4	0	GastM	ACC	92.112
High	4	12	GastM	ACC	125.263
High	4	12	GastM	ACC	89.4509
High	4	12	GastM	ACC	133.482
High	4	12	GastM	ACC	101.303
High	4	12	GastM	ACC	101.303
High	4	20	GastM	ACC	68.0305
High	4	20	GastM	ACC	62.4014
High	4	20	GastM	ACC	100.112
High	4	20	GastM	ACC	121.975
High	4	20	GastM	ACC	121.975
High	4	0	GM	ACC	56.4775
High	4	0	GM	ACC	110.306
High	4	0	GM	ACC	102.756
High	4	0	GM	ACC	130.199
High	4	0	GM	ACC	130.199
High	4	12	GM	ACC	111.199
High	4	12	GM	ACC	165.469
High	4	12	GM	ACC	95.1452
High	4	12	GM	ACC	114.297
High	4	12	GM	ACC	114.297
High	4	20	GM	ACC	121.302
High	4	20	GM	ACC	53.9942
High	4	20	GM	ACC	109.051
High	4	20	GM	ACC	95.6573
High	4	20	GM	ACC	95.6573
High	4	0	TA	ACC	16.1199
High	4	0	TA	ACC	122.081
High	4	0	TA	ACC	101.704
High	4	0	TA	ACC	93.7837
High	4	0	TA	ACC	93.7837
High	4	12	TA	ACC	149.255
High	4	12	TA	ACC	70.0938
High	4	12	TA	ACC
High	4	12	TA	ACC	116.485
High	4	12	TA	ACC	116.485
High	4	20	TA	ACC	90.6463
High	4	20	TA	ACC	77.5277
High	4	20	TA	ACC
High	4	20	TA	ACC	43.6739
High	4	20	TA	ACC	43.6739
High	4	0	VL	ACC	98.307
High	4	0	VL	ACC	96.2733
High	4	0	VL	ACC	94.6972
High	4	0	VL	ACC	107.333
High	4	0	VL	ACC	107.333
High	4	12	VL	ACC	10.099
High	4	12	VL	ACC	4.94152
High	4	12	VL	ACC	6.31092
High	4	12	VL	ACC	12.6438
High	4	12	VL	ACC	12.6438
High	4	20	VL	ACC	26.3542
High	4	20	VL	ACC	45.4022
High	4	20	VL	ACC	88.0424
High	4	20	VL	ACC	97.1434
High	4	20	VL	ACC	97.1434
High	4	0	VM	SS
High	4	0	VM	SS	90.7728
High	4	0	VM	SS	111.372
High	4	0	VM	SS	115.397
High	4	0	VM	SS	115.397
High	4	12	VM	SS	64.5215
High	4	12	VM	SS	79.5144
High	4	12	VM	SS	100.23
High	4	12	VM	SS	69.5196
High	4	12	VM	SS	69.5196
High	4	20	VM	SS	90.321
High	4	20	VM	SS	104.564
High	4	20	VM	SS	85.6711
High	4	20	VM	SS	93.8392
High	4	20	VM	SS	93.8392
High	4	0	GastM	SS	76.0001
High	4	0	GastM	SS	100
High	4	0	GastM	SS	75.7108
High	4	0	GastM	SS	159.794
High	4	0	GastM	SS	159.794
High	4	12	GastM	SS	119.597
High	4	12	GastM	SS	109.183
High	4	12	GastM	SS	188.192
High	4	12	GastM	SS	138.709
High	4	12	GastM	SS	138.709
High	4	20	GastM	SS	136.016
High	4	20	GastM	SS	134.405
High	4	20	GastM	SS	127.074
High	4	20	GastM	SS	131.471
High	4	20	GastM	SS	131.471
High	4	0	GM	SS	92.4867
High	4	0	GM	SS	100
High	4	0	GM	SS	133.513
High	4	0	GM	SS	147.09
High	4	0	GM	SS	147.09
High	4	12	GM	SS	121.234
High	4	12	GM	SS	97.9728
High	4	12	GM	SS	87.3376
High	4	12	GM	SS	115.836
High	4	12	GM	SS	115.836
High	4	20	GM	SS	118.521
High	4	20	GM	SS	106.242
High	4	20	GM	SS	125.045
High	4	20	GM	SS	95.5324
High	4	20	GM	SS	95.5324
High	4	0	TA	SS
High	4	0	TA	SS
High	4	0	TA	SS
High	4	0	TA	SS
High	4	0	TA	SS
High	4	12	TA	SS
High	4	12	TA	SS
High	4	12	TA	SS
High	4	12	TA	SS
High	4	12	TA	SS
High	4	20	TA	SS
High	4	20	TA	SS
High	4	20	TA	SS
High	4	20	TA	SS
High	4	20	TA	SS
High	4	0	VL	SS
High	4	0	VL	SS
High	4	0	VL	SS
High	4	0	VL	SS
High	4	0	VL	SS
High	4	12	VL	SS
High	4	12	VL	SS
High	4	12	VL	SS
High	4	12	VL	SS
High	4	12	VL	SS
High	4	20	VL	SS
High	4	20	VL	SS
High	4	20	VL	SS
High	4	20	VL	SS
High	4	20	VL	SS
High	2	0	VM	ACC	134.071
High	2	0	VM	ACC	134.071
High	2	0	VM	ACC	107.606
High	2	0	VM	ACC	80.2895
High	2	0	VM	ACC	130.183
High	2	12	VM	ACC	73.5027
High	2	12	VM	ACC	73.5027
High	2	12	VM	ACC
High	2	12	VM	ACC
High	2	12	VM	ACC
High	2	20	VM	ACC	97.0127
High	2	20	VM	ACC	97.0127
High	2	20	VM	ACC	74.4416
High	2	20	VM	ACC	67.4141
High	2	20	VM	ACC	93.7384
High	2	0	GastM	ACC	125.062
High	2	0	GastM	ACC	125.062
High	2	0	GastM	ACC	127.248
High	2	0	GastM	ACC	105.609
High	2	0	GastM	ACC	112.659
High	2	12	GastM	ACC
High	2	12	GastM	ACC
High	2	12	GastM	ACC	101.71
High	2	12	GastM	ACC	144.56
High	2	12	GastM	ACC	111.739
High	2	20	GastM	ACC	133.293
High	2	20	GastM	ACC	133.293
High	2	20	GastM	ACC	162.067
High	2	20	GastM	ACC	137.759
High	2	20	GastM	ACC	114.088
High	2	0	GM	ACC	96.2584
High	2	0	GM	ACC	96.2584
High	2	0	GM	ACC	97.5064
High	2	0	GM	ACC	107.931
High	2	0	GM	ACC	100.204
High	2	12	GM	ACC	113.214
High	2	12	GM	ACC	113.214
High	2	12	GM	ACC	149.003
High	2	12	GM	ACC	260.267
High	2	12	GM	ACC	108.619
High	2	20	GM	ACC	202.813
High	2	20	GM	ACC	202.813
High	2	20	GM	ACC	135.762
High	2	20	GM	ACC	42.979
High	2	20	GM	ACC	82.7755
High	2	0	TA	ACC	146.124
High	2	0	TA	ACC	146.124
High	2	0	TA	ACC	156.84
High	2	0	TA	ACC	139.452
High	2	0	TA	ACC	117.759
High	2	12	TA	ACC	78.6522
High	2	12	TA	ACC	78.6522
High	2	12	TA	ACC	142.016
High	2	12	TA	ACC	95.8216
High	2	12	TA	ACC	82.2217
High	2	20	TA	ACC	106.97
High	2	20	TA	ACC	106.97
High	2	20	TA	ACC	97.4855
High	2	20	TA	ACC	115.821
High	2	20	TA	ACC	102.179
High	2	0	VL	ACC
High	2	0	VL	ACC
High	2	0	VL	ACC	127.658
High	2	0	VL	ACC	107.655
High	2	0	VL	ACC	102.517
High	2	12	VL	ACC
High	2	12	VL	ACC
High	2	12	VL	ACC
High	2	12	VL	ACC
High	2	12	VL	ACC
High	2	20	VL	ACC
High	2	20	VL	ACC
High	2	20	VL	ACC	78.7679
High	2	20	VL	ACC	92.0219
High	2	20	VL	ACC	82.8467
High	2	0	VM	SS	100
High	2	0	VM	SS	100
High	2	0	VM	SS	127.55
High	2	0	VM	SS	95.2005
High	2	0	VM	SS	85.1135
High	2	12	VM	SS	104.628
High	2	12	VM	SS	104.628
High	2	12	VM	SS
High	2	12	VM	SS
High	2	12	VM	SS	92.798
High	2	20	VM	SS	106.827
High	2	20	VM	SS	106.827
High	2	20	VM	SS	112.876
High	2	20	VM	SS	129.091
High	2	20	VM	SS	106.169
High	2	0	GastM	SS	100
High	2	0	GastM	SS	100
High	2	0	GastM	SS	134.748
High	2	0	GastM	SS	83.2459
High	2	0	GastM	SS	108.655
High	2	12	GastM	SS	182.588
High	2	12	GastM	SS	182.588
High	2	12	GastM	SS	177.541
High	2	12	GastM	SS	148.9
High	2	12	GastM	SS	158.698
High	2	20	GastM	SS	120.932
High	2	20	GastM	SS	120.932
High	2	20	GastM	SS	100.654
High	2	20	GastM	SS	136.944
High	2	20	GastM	SS	90.3899
High	2	0	GM	SS	113.998
High	2	0	GM	SS	113.998
High	2	0	GM	SS	80.2723
High	2	0	GM	SS	100
High	2	0	GM	SS	88.5682
High	2	12	GM	SS	156.697
High	2	12	GM	SS	156.697
High	2	12	GM	SS	157.379
High	2	12	GM	SS	212.639
High	2	12	GM	SS	148.1
High	2	20	GM	SS	89.932
High	2	20	GM	SS	89.932
High	2	20	GM	SS	99.883
High	2	20	GM	SS	92.0863
High	2	20	GM	SS	69.4579
High	2	0	TA	SS	100
High	2	0	TA	SS	100
High	2	0	TA	SS	91.7398
High	2	0	TA	SS	116.376
High	2	0	TA	SS	64.6609
High	2	12	TA	SS	118.66
High	2	12	TA	SS	118.66
High	2	12	TA	SS	75.8263
High	2	12	TA	SS	87.4933
High	2	12	TA	SS	110.205
High	2	20	TA	SS	121.901
High	2	20	TA	SS	121.901
High	2	20	TA	SS	66.9382
High	2	20	TA	SS	75.1742
High	2	20	TA	SS	72.9263
High	2	0	VL	SS	158.789
High	2	0	VL	SS	158.789
High	2	0	VL	SS	80.5233
High	2	0	VL	SS	100
High	2	0	VL	SS	52.3079
High	2	12	VL	SS
High	2	12	VL	SS
High	2	12	VL	SS
High	2	12	VL	SS
High	2	12	VL	SS
High	2	20	VL	SS	98.0211
High	2	20	VL	SS	98.0211
High	2	20	VL	SS	58.5086
High	2	20	VL	SS	62.4692
High	2	20	VL	SS	64.2076
High	11	0	VM	ACC
High	11	0	VM	ACC
High	11	0	VM	ACC
High	11	0	VM	ACC
High	11	0	VM	ACC
High	11	12	VM	ACC
High	11	12	VM	ACC
High	11	12	VM	ACC
High	11	12	VM	ACC
High	11	12	VM	ACC
High	11	20	VM	ACC
High	11	20	VM	ACC
High	11	20	VM	ACC
High	11	20	VM	ACC
High	11	20	VM	ACC
High	11	0	GastM	ACC
High	11	0	GastM	ACC
High	11	0	GastM	ACC
High	11	0	GastM	ACC
High	11	0	GastM	ACC
High	11	12	GastM	ACC
High	11	12	GastM	ACC
High	11	12	GastM	ACC
High	11	12	GastM	ACC
High	11	12	GastM	ACC
High	11	20	GastM	ACC
High	11	20	GastM	ACC
High	11	20	GastM	ACC
High	11	20	GastM	ACC
High	11	20	GastM	ACC
High	11	0	GM	ACC
High	11	0	GM	ACC
High	11	0	GM	ACC
High	11	0	GM	ACC
High	11	0	GM	ACC
High	11	12	GM	ACC
High	11	12	GM	ACC
High	11	12	GM	ACC
High	11	12	GM	ACC
High	11	12	GM	ACC
High	11	20	GM	ACC
High	11	20	GM	ACC
High	11	20	GM	ACC
High	11	20	GM	ACC
High	11	20	GM	ACC
High	11	0	TA	ACC
High	11	0	TA	ACC
High	11	0	TA	ACC
High	11	0	TA	ACC
High	11	0	TA	ACC
High	11	12	TA	ACC
High	11	12	TA	ACC
High	11	12	TA	ACC
High	11	12	TA	ACC
High	11	12	TA	ACC
High	11	20	TA	ACC
High	11	20	TA	ACC
High	11	20	TA	ACC
High	11	20	TA	ACC
High	11	20	TA	ACC
High	11	0	VL	ACC
High	11	0	VL	ACC
High	11	0	VL	ACC
High	11	0	VL	ACC
High	11	0	VL	ACC
High	11	12	VL	ACC
High	11	12	VL	ACC
High	11	12	VL	ACC
High	11	12	VL	ACC
High	11	12	VL	ACC
High	11	20	VL	ACC
High	11	20	VL	ACC
High	11	20	VL	ACC
High	11	20	VL	ACC
High	11	20	VL	ACC
High	11	0	VM	SS
High	11	0	VM	SS
High	11	0	VM	SS
High	11	0	VM	SS
High	11	0	VM	SS
High	11	12	VM	SS
High	11	12	VM	SS
High	11	12	VM	SS
High	11	12	VM	SS
High	11	12	VM	SS
High	11	20	VM	SS
High	11	20	VM	SS
High	11	20	VM	SS
High	11	20	VM	SS
High	11	20	VM	SS
High	11	0	GastM	SS
High	11	0	GastM	SS
High	11	0	GastM	SS
High	11	0	GastM	SS
High	11	0	GastM	SS
High	11	12	GastM	SS
High	11	12	GastM	SS
High	11	12	GastM	SS
High	11	12	GastM	SS
High	11	12	GastM	SS
High	11	20	GastM	SS
High	11	20	GastM	SS
High	11	20	GastM	SS
High	11	20	GastM	SS
High	11	20	GastM	SS
High	11	0	GM	SS
High	11	0	GM	SS
High	11	0	GM	SS
High	11	0	GM	SS
High	11	0	GM	SS
High	11	12	GM	SS
High	11	12	GM	SS
High	11	12	GM	SS
High	11	12	GM	SS
High	11	12	GM	SS
High	11	20	GM	SS
High	11	20	GM	SS
High	11	20	GM	SS
High	11	20	GM	SS
High	11	20	GM	SS
High	11	0	TA	SS
High	11	0	TA	SS
High	11	0	TA	SS
High	11	0	TA	SS
High	11	0	TA	SS
High	11	12	TA	SS
High	11	12	TA	SS
High	11	12	TA	SS
High	11	12	TA	SS
High	11	12	TA	SS
High	11	20	TA	SS
High	11	20	TA	SS
High	11	20	TA	SS
High	11	20	TA	SS
High	11	20	TA	SS
High	11	0	VL	SS
High	11	0	VL	SS
High	11	0	VL	SS
High	11	0	VL	SS
High	11	0	VL	SS
High	11	12	VL	SS
High	11	12	VL	SS
High	11	12	VL	SS
High	11	12	VL	SS
High	11	12	VL	SS
High	11	20	VL	SS
High	11	20	VL	SS
High	11	20	VL	SS
High	11	20	VL	SS
High	11	20	VL	SS
High	12	0	VM	ACC	90.4038
High	12	0	VM	ACC	82.1484
High	12	0	VM	ACC	56.4694
High	12	0	VM	ACC	64.6539
High	12	0	VM	ACC	32.4756
High	12	12	VM	ACC	124.155
High	12	12	VM	ACC	111.9
High	12	12	VM	ACC	160.72
High	12	12	VM	ACC	109.572
High	12	12	VM	ACC	112.502
High	12	20	VM	ACC	97.949
High	12	20	VM	ACC	74.7565
High	12	20	VM	ACC	88.865
High	12	20	VM	ACC	99.5959
High	12	20	VM	ACC	99.0393
High	12	0	GastM	ACC	136.927
High	12	0	GastM	ACC	69.2582
High	12	0	GastM	ACC	111.733
High	12	0	GastM	ACC	162.026
High	12	0	GastM	ACC	119.763
High	12	12	GastM	ACC	181.133
High	12	12	GastM	ACC	224.011
High	12	12	GastM	ACC	166.282
High	12	12	GastM	ACC	130.282
High	12	12	GastM	ACC	86.6531
High	12	20	GastM	ACC	114.615
High	12	20	GastM	ACC	187.245
High	12	20	GastM	ACC	144.033
High	12	20	GastM	ACC	205.919
High	12	20	GastM	ACC	136.899
High	12	0	GM	ACC	118.777
High	12	0	GM	ACC	126.139
High	12	0	GM	ACC	40.6277
High	12	0	GM	ACC	44.0878
High	12	0	GM	ACC	56.4707
High	12	12	GM	ACC
High	12	12	GM	ACC
High	12	12	GM	ACC
High	12	12	GM	ACC
High	12	12	GM	ACC
High	12	20	GM	ACC
High	12	20	GM	ACC
High	12	20	GM	ACC
High	12	20	GM	ACC
High	12	20	GM	ACC
High	12	0	TA	ACC	210.642
High	12	0	TA	ACC	60.8681
High	12	0	TA	ACC	85.6041
High	12	0	TA	ACC	42.4515
High	12	0	TA	ACC	30.2586
High	12	12	TA	ACC	92.5444
High	12	12	TA	ACC	123.129
High	12	12	TA	ACC	104.029
High	12	12	TA	ACC	97.5774
High	12	12	TA	ACC	61.8723
High	12	20	TA	ACC	150.948
High	12	20	TA	ACC	181.597
High	12	20	TA	ACC	58.9735
High	12	20	TA	ACC	54.4581
High	12	20	TA	ACC	128.007
High	12	0	VL	ACC	143.234
High	12	0	VL	ACC	93.7875
High	12	0	VL	ACC	96.656
High	12	0	VL	ACC	72.8814
High	12	0	VL	ACC	134.268
High	12	12	VL	ACC	88.1444
High	12	12	VL	ACC	125.902
High	12	12	VL	ACC	148.004
High	12	12	VL	ACC	104.414
High	12	12	VL	ACC	139.978
High	12	20	VL	ACC	109.128
High	12	20	VL	ACC	152.842
High	12	20	VL	ACC	104.297
High	12	20	VL	ACC	85.2736
High	12	20	VL	ACC	101.119
High	12	0	VM	SS	108.705
High	12	0	VM	SS	100
High	12	0	VM	SS	126.906
High	12	0	VM	SS	66.7177
High	12	0	VM	SS	65.2796
High	12	12	VM	SS	144.078
High	12	12	VM	SS	147.526
High	12	12	VM	SS	130.218
High	12	12	VM	SS	127.565
High	12	12	VM	SS	128.39
High	12	20	VM	SS	81.5253
High	12	20	VM	SS	116.032
High	12	20	VM	SS	104.44
High	12	20	VM	SS	79.1017
High	12	20	VM	SS	82.6592
High	12	0	GastM	SS	56.9935
High	12	0	GastM	SS	79.5283
High	12	0	GastM	SS	116.402
High	12	0	GastM	SS	100
High	12	0	GastM	SS	129.074
High	12	12	GastM	SS	118.061
High	12	12	GastM	SS	104.302
High	12	12	GastM	SS	161.016
High	12	12	GastM	SS	82.1129
High	12	12	GastM	SS	110.601
High	12	20	GastM	SS	80.3181
High	12	20	GastM	SS	87.3257
High	12	20	GastM	SS	104.096
High	12	20	GastM	SS	86.2256
High	12	20	GastM	SS	95.35
High	12	0	GM	SS	154.755
High	12	0	GM	SS	93.6699
High	12	0	GM	SS	100
High	12	0	GM	SS	109.342
High	12	0	GM	SS	82.9234
High	12	12	GM	SS
High	12	12	GM	SS
High	12	12	GM	SS
High	12	12	GM	SS
High	12	12	GM	SS
High	12	20	GM	SS
High	12	20	GM	SS
High	12	20	GM	SS
High	12	20	GM	SS
High	12	20	GM	SS
High	12	0	TA	SS	104.5
High	12	0	TA	SS	76.5492
High	12	0	TA	SS	121.317
High	12	0	TA	SS	67.1342
High	12	0	TA	SS	100
High	12	12	TA	SS	33.2305
High	12	12	TA	SS	86.768
High	12	12	TA	SS	54.3035
High	12	12	TA	SS	59.1856
High	12	12	TA	SS	65.5105
High	12	20	TA	SS	201.759
High	12	20	TA	SS	50.9098
High	12	20	TA	SS	55.9753
High	12	20	TA	SS	67.9994
High	12	20	TA	SS	78.291
High	12	0	VL	SS	139.021
High	12	0	VL	SS	123.67
High	12	0	VL	SS	100
High	12	0	VL	SS	80.4781
High	12	0	VL	SS	96.435
High	12	12	VL	SS	144.992
High	12	12	VL	SS	108.23
High	12	12	VL	SS	149.762
High	12	12	VL	SS	96.1715
High	12	12	VL	SS	113.785
High	12	20	VL	SS	150.651
High	12	20	VL	SS	107.923
High	12	20	VL	SS	109.272
High	12	20	VL	SS	76.0982
High	12	20	VL	SS	120.636
High	13	0	VM	ACC
High	13	0	VM	ACC
High	13	0	VM	ACC
High	13	0	VM	ACC
High	13	0	VM	ACC
High	13	12	VM	ACC
High	13	12	VM	ACC
High	13	12	VM	ACC
High	13	12	VM	ACC
High	13	12	VM	ACC
High	13	20	VM	ACC
High	13	20	VM	ACC
High	13	20	VM	ACC
High	13	20	VM	ACC
High	13	20	VM	ACC
High	13	0	GastM	ACC
High	13	0	GastM	ACC
High	13	0	GastM	ACC	113.117
High	13	0	GastM	ACC	67.4182
High	13	0	GastM	ACC	95.8686
High	13	12	GastM	ACC	67.8333
High	13	12	GastM	ACC	114.817
High	13	12	GastM	ACC	63.0208
High	13	12	GastM	ACC	38.2971
High	13	12	GastM	ACC	53.2785
High	13	20	GastM	ACC	48.0206
High	13	20	GastM	ACC	51.5202
High	13	20	GastM	ACC	55.2069
High	13	20	GastM	ACC	67.2167
High	13	20	GastM	ACC	71.133
High	13	0	GM	ACC	187.224
High	13	0	GM	ACC	97.7637
High	13	0	GM	ACC	88.0062
High	13	0	GM	ACC	62.1457
High	13	0	GM	ACC	64.5471
High	13	12	GM	ACC
High	13	12	GM	ACC	149.333
High	13	12	GM	ACC	110.4
High	13	12	GM	ACC	147.461
High	13	12	GM	ACC	104.869
High	13	20	GM	ACC	86.3096
High	13	20	GM	ACC	248.99
High	13	20	GM	ACC	179.207
High	13	20	GM	ACC	52.5029
High	13	20	GM	ACC	68.1318
High	13	0	TA	ACC	100.151
High	13	0	TA	ACC	90.4617
High	13	0	TA	ACC	68.8125
High	13	0	TA	ACC
High	13	0	TA	ACC
High	13	12	TA	ACC
High	13	12	TA	ACC
High	13	12	TA	ACC
High	13	12	TA	ACC
High	13	12	TA	ACC
High	13	20	TA	ACC
High	13	20	TA	ACC
High	13	20	TA	ACC
High	13	20	TA	ACC
High	13	20	TA	ACC
High	13	0	VL	ACC	76.8253
High	13	0	VL	ACC	27.0155
High	13	0	VL	ACC	71.0577
High	13	0	VL	ACC	70.0569
High	13	0	VL	ACC	89.4947
High	13	12	VL	ACC	83.8077
High	13	12	VL	ACC	56.0578
High	13	12	VL	ACC	90.1165
High	13	12	VL	ACC	66.0323
High	13	12	VL	ACC	60.8904
High	13	20	VL	ACC	62.343
High	13	20	VL	ACC	58.976
High	13	20	VL	ACC	94.3197
High	13	20	VL	ACC	51.7712
High	13	20	VL	ACC	28.3327
High	13	0	VM	SS	83.8863
High	13	0	VM	SS	104.434
High	13	0	VM	SS	100
High	13	0	VM	SS	98.3206
High	13	0	VM	SS	124.802
High	13	12	VM	SS	90.2016
High	13	12	VM	SS	106.244
High	13	12	VM	SS	98.9893
High	13	12	VM	SS	98.3254
High	13	12	VM	SS	45.7193
High	13	20	VM	SS	64.1557
High	13	20	VM	SS	161.267
High	13	20	VM	SS	107.327
High	13	20	VM	SS	61.979
High	13	20	VM	SS	52.7218
High	13	0	GastM	SS	80.7909
High	13	0	GastM	SS	78.3663
High	13	0	GastM	SS	114.192
High	13	0	GastM	SS	100
High	13	0	GastM	SS	103.239
High	13	12	GastM	SS	57.7095
High	13	12	GastM	SS	102.612
High	13	12	GastM	SS	89.3757
High	13	12	GastM	SS	178.534
High	13	12	GastM	SS	73.4757
High	13	20	GastM	SS	51.7726
High	13	20	GastM	SS	51.0578
High	13	20	GastM	SS	43.9829
High	13	20	GastM	SS	59.4644
High	13	20	GastM	SS	75.4522
High	13	0	GM	SS	96.6334
High	13	0	GM	SS	100
High	13	0	GM	SS	111.566
High	13	0	GM	SS	108.667
High	13	0	GM	SS	94.9149
High	13	12	GM	SS
High	13	12	GM	SS
High	13	12	GM	SS
High	13	12	GM	SS
High	13	12	GM	SS
High	13	20	GM	SS	134.66
High	13	20	GM	SS	192.565
High	13	20	GM	SS	141.677
High	13	20	GM	SS	112.298
High	13	20	GM	SS	82.0908
High	13	0	TA	SS	114.611
High	13	0	TA	SS	53.7369
High	13	0	TA	SS	111.446
High	13	0	TA	SS	100
High	13	0	TA	SS	69.8017
High	13	12	TA	SS	84.6789
High	13	12	TA	SS	191.213
High	13	12	TA	SS	121.053
High	13	12	TA	SS	103.909
High	13	12	TA	SS	149.935
High	13	20	TA	SS	219.151
High	13	20	TA	SS	136.779
High	13	20	TA	SS	119.903
High	13	20	TA	SS	160.883
High	13	20	TA	SS	76.4647
High	13	0	VL	SS	92.5502
High	13	0	VL	SS	114.917
High	13	0	VL	SS	112.131
High	13	0	VL	SS	100
High	13	0	VL	SS	86.8387
High	13	12	VL	SS	113.851
High	13	12	VL	SS	118.636
High	13	12	VL	SS	90.5448
High	13	12	VL	SS	127.614
High	13	12	VL	SS	98.2629
High	13	20	VL	SS	93.7404
High	13	20	VL	SS	125.638
High	13	20	VL	SS	100.787
High	13	20	VL	SS	109.124
High	13	20	VL	SS	72.4364
High	17	0	VM	ACC	52.0562
High	17	0	VM	ACC	43.3918
High	17	0	VM	ACC	101.319
High	17	0	VM	ACC	78.0579
High	17	0	VM	ACC	59.6298
High	17	12	VM	ACC	97.7456
High	17	12	VM	ACC	56.6656
High	17	12	VM	ACC	98.6746
High	17	12	VM	ACC	80.7004
High	17	12	VM	ACC	87.7931
High	17	20	VM	ACC	156.741
High	17	20	VM	ACC	86.8544
High	17	20	VM	ACC	131.227
High	17	20	VM	ACC	147.741
High	17	20	VM	ACC	61.7656
High	17	0	GastM	ACC	143.233
High	17	0	GastM	ACC	90.598
High	17	0	GastM	ACC	153.904
High	17	0	GastM	ACC	151.736
High	17	0	GastM	ACC	134.347
High	17	12	GastM	ACC	135.184
High	17	12	GastM	ACC	127.92
High	17	12	GastM	ACC	85.022
High	17	12	GastM	ACC	106.354
High	17	12	GastM	ACC	94.3229
High	17	20	GastM	ACC	171.221
High	17	20	GastM	ACC	169.6
High	17	20	GastM	ACC	159.077
High	17	20	GastM	ACC	117.26
High	17	20	GastM	ACC	118.708
High	17	0	GM	ACC	73.7545
High	17	0	GM	ACC	77.6538
High	17	0	GM	ACC	85.4085
High	17	0	GM	ACC	99.2325
High	17	0	GM	ACC	139.447
High	17	12	GM	ACC	241.929
High	17	12	GM	ACC	95.5142
High	17	12	GM	ACC	105.709
High	17	12	GM	ACC	160.101
High	17	12	GM	ACC	110.611
High	17	20	GM	ACC	132.041
High	17	20	GM	ACC	175.891
High	17	20	GM	ACC	198.868
High	17	20	GM	ACC	156.937
High	17	20	GM	ACC	78.8422
High	17	0	TA	ACC	167.442
High	17	0	TA	ACC	136.081
High	17	0	TA	ACC	69.729
High	17	0	TA	ACC	87.5008
High	17	0	TA	ACC	79.5602
High	17	12	TA	ACC	113.368
High	17	12	TA	ACC	161.066
High	17	12	TA	ACC	215.805
High	17	12	TA	ACC	89.9161
High	17	12	TA	ACC	145.888
High	17	20	TA	ACC	153.876
High	17	20	TA	ACC	128.871
High	17	20	TA	ACC	108.914
High	17	20	TA	ACC	187.102
High	17	20	TA	ACC	97.6158
High	17	0	VL	ACC	68.3383
High	17	0	VL	ACC	89.0366
High	17	0	VL	ACC	156.884
High	17	0	VL	ACC	64.8679
High	17	0	VL	ACC	112.094
High	17	12	VL	ACC	106.398
High	17	12	VL	ACC	120.847
High	17	12	VL	ACC	105.091
High	17	12	VL	ACC	133.189
High	17	12	VL	ACC	109.748
High	17	20	VL	ACC	176.458
High	17	20	VL	ACC	192.764
High	17	20	VL	ACC	235.812
High	17	20	VL	ACC	138.266
High	17	20	VL	ACC	107.495
High	17	0	VM	SS	100
High	17	0	VM	SS	112.152
High	17	0	VM	SS	102.419
High	17	0	VM	SS	79.8732
High	17	0	VM	SS	83.3384
High	17	12	VM	SS	97.749
High	17	12	VM	SS	105.827
High	17	12	VM	SS	67.5605
High	17	12	VM	SS	118.625
High	17	12	VM	SS	166.915
High	17	20	VM	SS	133.792
High	17	20	VM	SS	112.537
High	17	20	VM	SS	87.6123
High	17	20	VM	SS	67.8334
High	17	20	VM	SS	86.2256
High	17	0	GastM	SS	109.539
High	17	0	GastM	SS	100
High	17	0	GastM	SS	114.703
High	17	0	GastM	SS	64.7365
High	17	0	GastM	SS	57.7386
High	17	12	GastM	SS	79.921
High	17	12	GastM	SS	99.8829
High	17	12	GastM	SS	67.028
High	17	12	GastM	SS	101.915
High	17	12	GastM	SS	86.9308
High	17	20	GastM	SS	121.229
High	17	20	GastM	SS	123.735
High	17	20	GastM	SS	100.018
High	17	20	GastM	SS	92.6812
High	17	20	GastM	SS	130.376
High	17	0	GM	SS	91.0948
High	17	0	GM	SS	103.531
High	17	0	GM	SS	105.649
High	17	0	GM	SS	100
High	17	0	GM	SS	74.7454
High	17	12	GM	SS	157.487
High	17	12	GM	SS	139.936
High	17	12	GM	SS	103.027
High	17	12	GM	SS	122.789
High	17	12	GM	SS	103.461
High	17	20	GM	SS	164.689
High	17	20	GM	SS	213.326
High	17	20	GM	SS	161.292
High	17	20	GM	SS	97.7725
High	17	20	GM	SS	79.5822
High	17	0	TA	SS	100
High	17	0	TA	SS	218.428
High	17	0	TA	SS	84.2924
High	17	0	TA	SS	86.0438
High	17	0	TA	SS	133.852
High	17	12	TA	SS	169.353
High	17	12	TA	SS	86.1975
High	17	12	TA	SS	230.172
High	17	12	TA	SS	181.695
High	17	12	TA	SS	116.48
High	17	20	TA	SS	123.063
High	17	20	TA	SS	215.541
High	17	20	TA	SS	180.17
High	17	20	TA	SS	158.886
High	17	20	TA	SS	152.189
High	17	0	VL	SS	100
High	17	0	VL	SS	72.0573
High	17	0	VL	SS	202.824
High	17	0	VL	SS	131.837
High	17	0	VL	SS	73.1554
High	17	12	VL	SS	73.015
High	17	12	VL	SS	101.688
High	17	12	VL	SS	79.5385
High	17	12	VL	SS	158.666
High	17	12	VL	SS	132.398
High	17	20	VL	SS	184.441
High	17	20	VL	SS	230.015
High	17	20	VL	SS	193.231
High	17	20	VL	SS	145.764
High	17	20	VL	SS	100.787
High	19	0	VM	ACC	78.5902
High	19	0	VM	ACC	87.3133
High	19	0	VM	ACC	73.8571
High	19	0	VM	ACC	87.178
High	19	0	VM	ACC	87.178
High	19	12	VM	ACC
High	19	12	VM	ACC
High	19	12	VM	ACC
High	19	12	VM	ACC
High	19	12	VM	ACC
High	19	20	VM	ACC
High	19	20	VM	ACC
High	19	20	VM	ACC
High	19	20	VM	ACC
High	19	20	VM	ACC
High	19	0	GastM	ACC
High	19	0	GastM	ACC
High	19	0	GastM	ACC
High	19	0	GastM	ACC
High	19	0	GastM	ACC
High	19	12	GastM	ACC
High	19	12	GastM	ACC
High	19	12	GastM	ACC
High	19	12	GastM	ACC
High	19	12	GastM	ACC
High	19	20	GastM	ACC
High	19	20	GastM	ACC
High	19	20	GastM	ACC
High	19	20	GastM	ACC
High	19	20	GastM	ACC
High	19	0	GM	ACC
High	19	0	GM	ACC
High	19	0	GM	ACC
High	19	0	GM	ACC
High	19	0	GM	ACC
High	19	12	GM	ACC
High	19	12	GM	ACC
High	19	12	GM	ACC
High	19	12	GM	ACC
High	19	12	GM	ACC
High	19	20	GM	ACC
High	19	20	GM	ACC
High	19	20	GM	ACC
High	19	20	GM	ACC
High	19	20	GM	ACC
High	19	0	TA	ACC
High	19	0	TA	ACC
High	19	0	TA	ACC
High	19	0	TA	ACC
High	19	0	TA	ACC
High	19	12	TA	ACC
High	19	12	TA	ACC
High	19	12	TA	ACC
High	19	12	TA	ACC
High	19	12	TA	ACC
High	19	20	TA	ACC
High	19	20	TA	ACC
High	19	20	TA	ACC
High	19	20	TA	ACC
High	19	20	TA	ACC
High	19	0	VL	ACC
High	19	0	VL	ACC
High	19	0	VL	ACC
High	19	0	VL	ACC
High	19	0	VL	ACC
High	19	12	VL	ACC
High	19	12	VL	ACC
High	19	12	VL	ACC
High	19	12	VL	ACC
High	19	12	VL	ACC
High	19	20	VL	ACC
High	19	20	VL	ACC
High	19	20	VL	ACC
High	19	20	VL	ACC
High	19	20	VL	ACC
High	19	0	VM	SS
High	19	0	VM	SS
High	19	0	VM	SS
High	19	0	VM	SS
High	19	0	VM	SS
High	19	12	VM	SS
High	19	12	VM	SS
High	19	12	VM	SS
High	19	12	VM	SS
High	19	12	VM	SS
High	19	20	VM	SS
High	19	20	VM	SS
High	19	20	VM	SS
High	19	20	VM	SS
High	19	20	VM	SS
High	19	0	GastM	SS
High	19	0	GastM	SS
High	19	0	GastM	SS
High	19	0	GastM	SS
High	19	0	GastM	SS
High	19	12	GastM	SS
High	19	12	GastM	SS
High	19	12	GastM	SS
High	19	12	GastM	SS
High	19	12	GastM	SS
High	19	20	GastM	SS
High	19	20	GastM	SS
High	19	20	GastM	SS
High	19	20	GastM	SS
High	19	20	GastM	SS
High	19	0	GM	SS
High	19	0	GM	SS
High	19	0	GM	SS
High	19	0	GM	SS
High	19	0	GM	SS
High	19	12	GM	SS
High	19	12	GM	SS
High	19	12	GM	SS
High	19	12	GM	SS
High	19	12	GM	SS
High	19	20	GM	SS
High	19	20	GM	SS
High	19	20	GM	SS
High	19	20	GM	SS
High	19	20	GM	SS
High	19	0	TA	SS
High	19	0	TA	SS
High	19	0	TA	SS
High	19	0	TA	SS
High	19	0	TA	SS
High	19	12	TA	SS
High	19	12	TA	SS
High	19	12	TA	SS
High	19	12	TA	SS
High	19	12	TA	SS
High	19	20	TA	SS
High	19	20	TA	SS
High	19	20	TA	SS
High	19	20	TA	SS
High	19	20	TA	SS
High	19	0	VL	SS
High	19	0	VL	SS
High	19	0	VL	SS
High	19	0	VL	SS
High	19	0	VL	SS
High	19	12	VL	SS
High	19	12	VL	SS
High	19	12	VL	SS
High	19	12	VL	SS
High	19	12	VL	SS
High	19	20	VL	SS
High	19	20	VL	SS
High	19	20	VL	SS
High	19	20	VL	SS
High	19	20	VL	SS
High	21	0	VM	ACC	173.081
High	21	0	VM	ACC	289.383
High	21	0	VM	ACC	89.2163
High	21	0	VM	ACC	372.209
High	21	0	VM	ACC	346.855
High	21	12	VM	ACC
High	21	12	VM	ACC
High	21	12	VM	ACC
High	21	12	VM	ACC
High	21	12	VM	ACC
High	21	20	VM	ACC
High	21	20	VM	ACC
High	21	20	VM	ACC
High	21	20	VM	ACC
High	21	20	VM	ACC
High	21	0	GastM	ACC	126.026
High	21	0	GastM	ACC	86.9995
High	21	0	GastM	ACC	95.1103
High	21	0	GastM	ACC	125.321
High	21	0	GastM	ACC	99.0648
High	21	12	GastM	ACC	84.833
High	21	12	GastM	ACC	110.198
High	21	12	GastM	ACC	116.512
High	21	12	GastM	ACC	117.854
High	21	12	GastM	ACC	106.227
High	21	20	GastM	ACC	86.9584
High	21	20	GastM	ACC	79.1106
High	21	20	GastM	ACC	67.9689
High	21	20	GastM	ACC	100.399
High	21	20	GastM	ACC	101.456
High	21	0	GM	ACC	71.1195
High	21	0	GM	ACC	70.7883
High	21	0	GM	ACC	65.118
High	21	0	GM	ACC	58.0359
High	21	0	GM	ACC	83.4759
High	21	12	GM	ACC	72.2404
High	21	12	GM	ACC	67.1556
High	21	12	GM	ACC	114.68
High	21	12	GM	ACC	86.0921
High	21	12	GM	ACC	72.7302
High	21	20	GM	ACC	85.6091
High	21	20	GM	ACC	110.107
High	21	20	GM	ACC	142.432
High	21	20	GM	ACC	115.509
High	21	20	GM	ACC	76.1635
High	21	0	TA	ACC	147.736
High	21	0	TA	ACC	146.317
High	21	0	TA	ACC	155.189
High	21	0	TA	ACC	176.215
High	21	0	TA	ACC	119.173
High	21	12	TA	ACC	168.408
High	21	12	TA	ACC	97.3876
High	21	12	TA	ACC	101.921
High	21	12	TA	ACC	138.782
High	21	12	TA	ACC	109.801
High	21	20	TA	ACC	142.242
High	21	20	TA	ACC	225.022
High	21	20	TA	ACC	211.61
High	21	20	TA	ACC	158.173
High	21	20	TA	ACC	149.16
High	21	0	VL	ACC	81.6167
High	21	0	VL	ACC	92.482
High	21	0	VL	ACC	78.4689
High	21	0	VL	ACC	79.627
High	21	0	VL	ACC	162.462
High	21	12	VL	ACC	95.0429
High	21	12	VL	ACC	73.602
High	21	12	VL	ACC	92.083
High	21	12	VL	ACC	71.4318
High	21	12	VL	ACC	86.7537
High	21	20	VL	ACC	66.2461
High	21	20	VL	ACC	101.446
High	21	20	VL	ACC	79.1019
High	21	20	VL	ACC	100.282
High	21	20	VL	ACC	90.424
High	21	0	VM	SS	199.789
High	21	0	VM	SS	100
High	21	0	VM	SS	155.743
High	21	0	VM	SS
High	21	0	VM	SS	86.2221
High	21	12	VM	SS
High	21	12	VM	SS
High	21	12	VM	SS
High	21	12	VM	SS
High	21	12	VM	SS
High	21	20	VM	SS
High	21	20	VM	SS
High	21	20	VM	SS
High	21	20	VM	SS
High	21	20	VM	SS
High	21	0	GastM	SS	100.864
High	21	0	GastM	SS	101.552
High	21	0	GastM	SS	86.6244
High	21	0	GastM	SS	88.2461
High	21	0	GastM	SS	100
High	21	12	GastM	SS	79.4886
High	21	12	GastM	SS	100.973
High	21	12	GastM	SS	116.706
High	21	12	GastM	SS	106.655
High	21	12	GastM	SS	75.9862
High	21	20	GastM	SS	85.3677
High	21	20	GastM	SS	73.4424
High	21	20	GastM	SS	67.4714
High	21	20	GastM	SS	70.7354
High	21	20	GastM	SS	94.975
High	21	0	GM	SS	68.8991
High	21	0	GM	SS	62.373
High	21	0	GM	SS	124.621
High	21	0	GM	SS	115.649
High	21	0	GM	SS	100
High	21	12	GM	SS
High	21	12	GM	SS	129.505
High	21	12	GM	SS	104.627
High	21	12	GM	SS	129.608
High	21	12	GM	SS
High	21	20	GM	SS	114.887
High	21	20	GM	SS	102.914
High	21	20	GM	SS	113.768
High	21	20	GM	SS	83.6255
High	21	20	GM	SS	83.2606
High	21	0	TA	SS	132.834
High	21	0	TA	SS	81.0505
High	21	0	TA	SS	131.686
High	21	0	TA	SS	100
High	21	0	TA	SS	93.7518
High	21	12	TA	SS
High	21	12	TA	SS	150.092
High	21	12	TA	SS	151.72
High	21	12	TA	SS	175.151
High	21	12	TA	SS	86.5611
High	21	20	TA	SS	184.142
High	21	20	TA	SS	94.7809
High	21	20	TA	SS	110.278
High	21	20	TA	SS
High	21	20	TA	SS	108.016
High	21	0	VL	SS	118.856
High	21	0	VL	SS	67.2637
High	21	0	VL	SS	137.138
High	21	0	VL	SS	100
High	21	0	VL	SS	99.6182
High	21	12	VL	SS	126.871
High	21	12	VL	SS	115.521
High	21	12	VL	SS	142.667
High	21	12	VL	SS	159.531
High	21	12	VL	SS	99.5964
High	21	20	VL	SS	138.854
High	21	20	VL	SS	114.764
High	21	20	VL	SS	97.7192
High	21	20	VL	SS	151.285
High	21	20	VL	SS	113.123
Low	1	0	VM	ACC	88.8105
Low	1	0	VM	ACC	76.2774
Low	1	0	VM	ACC	91.5625
Low	1	0	VM	ACC	91.9601
Low	1	0	VM	ACC	103.119
Low	1	12	VM	ACC	109.444
Low	1	12	VM	ACC	131.529
Low	1	12	VM	ACC	118.798
Low	1	12	VM	ACC	88.9364
Low	1	12	VM	ACC	158.131
Low	1	20	VM	ACC	171.596
Low	1	20	VM	ACC	87.8218
Low	1	20	VM	ACC	151.258
Low	1	20	VM	ACC	80.5115
Low	1	20	VM	ACC	133.229
Low	1	0	GastM	ACC	80.014
Low	1	0	GastM	ACC	61.4741
Low	1	0	GastM	ACC	125.999
Low	1	0	GastM	ACC	84.074
Low	1	0	GastM	ACC	64.4299
Low	1	12	GastM	ACC	102.499
Low	1	12	GastM	ACC	61.9722
Low	1	12	GastM	ACC	58.3106
Low	1	12	GastM	ACC	78.7748
Low	1	12	GastM	ACC	70.4367
Low	1	20	GastM	ACC	88.079
Low	1	20	GastM	ACC	78.3585
Low	1	20	GastM	ACC	155.4
Low	1	20	GastM	ACC	134.606
Low	1	20	GastM	ACC	74.3364
Low	1	0	GM	ACC	135.248
Low	1	0	GM	ACC	85.3879
Low	1	0	GM	ACC	123.195
Low	1	0	GM	ACC	110.439
Low	1	0	GM	ACC	82.7146
Low	1	12	GM	ACC	83.3866
Low	1	12	GM	ACC	92.3965
Low	1	12	GM	ACC	126.9
Low	1	12	GM	ACC	162.992
Low	1	12	GM	ACC	96.7697
Low	1	20	GM	ACC	182.814
Low	1	20	GM	ACC	101.629
Low	1	20	GM	ACC	91.7414
Low	1	20	GM	ACC	136.768
Low	1	20	GM	ACC	136.731
Low	1	0	TA	ACC
Low	1	0	TA	ACC
Low	1	0	TA	ACC
Low	1	0	TA	ACC
Low	1	0	TA	ACC
Low	1	12	TA	ACC
Low	1	12	TA	ACC
Low	1	12	TA	ACC
Low	1	12	TA	ACC
Low	1	12	TA	ACC
Low	1	20	TA	ACC
Low	1	20	TA	ACC
Low	1	20	TA	ACC
Low	1	20	TA	ACC
Low	1	20	TA	ACC
Low	1	0	VL	ACC	129.979
Low	1	0	VL	ACC	49.1883
Low	1	0	VL	ACC	78.6797
Low	1	0	VL	ACC	80.6305
Low	1	0	VL	ACC	90.9344
Low	1	12	VL	ACC	69.7908
Low	1	12	VL	ACC	71.003
Low	1	12	VL	ACC	80.0184
Low	1	12	VL	ACC	93.9351
Low	1	12	VL	ACC	78.5664
Low	1	20	VL	ACC	141.923
Low	1	20	VL	ACC	99.498
Low	1	20	VL	ACC	83.7271
Low	1	20	VL	ACC	53.246
Low	1	20	VL	ACC	164.214
Low	1	0	VM	SS	100
Low	1	0	VM	SS	115.779
Low	1	0	VM	SS	104.318
Low	1	0	VM	SS	90.9767
Low	1	0	VM	SS	74.3083
Low	1	12	VM	SS	104.339
Low	1	12	VM	SS	108.951
Low	1	12	VM	SS	90.0326
Low	1	12	VM	SS	58.7934
Low	1	12	VM	SS	83.026
Low	1	20	VM	SS	129.678
Low	1	20	VM	SS	93.2003
Low	1	20	VM	SS	192.312
Low	1	20	VM	SS	110.966
Low	1	20	VM	SS	71.5078
Low	1	0	GastM	SS	100
Low	1	0	GastM	SS	88.716
Low	1	0	GastM	SS	126.807
Low	1	0	GastM	SS	66.0956
Low	1	0	GastM	SS	129.055
Low	1	12	GastM	SS	36.2067
Low	1	12	GastM	SS	70.3797
Low	1	12	GastM	SS	82.2741
Low	1	12	GastM	SS	80.3523
Low	1	12	GastM	SS	101.134
Low	1	20	GastM	SS	92.4963
Low	1	20	GastM	SS	75.7213
Low	1	20	GastM	SS	133.979
Low	1	20	GastM	SS	96.0243
Low	1	20	GastM	SS
Low	1	0	GM	SS	153.318
Low	1	0	GM	SS	100
Low	1	0	GM	SS	88.2397
Low	1	0	GM	SS	95.8879
Low	1	0	GM	SS	120.838
Low	1	12	GM	SS	89.7474
Low	1	12	GM	SS	74.741
Low	1	12	GM	SS	89.6464
Low	1	12	GM	SS	87.1161
Low	1	12	GM	SS	55.4311
Low	1	20	GM	SS	117.568
Low	1	20	GM	SS	173.063
Low	1	20	GM	SS	237.166
Low	1	20	GM	SS	180.239
Low	1	20	GM	SS
Low	1	0	TA	SS	156.762
Low	1	0	TA	SS	23.7831
Low	1	0	TA	SS	166.444
Low	1	0	TA	SS	62.241
Low	1	0	TA	SS	100
Low	1	12	TA	SS	81.1643
Low	1	12	TA	SS	35.4734
Low	1	12	TA	SS	85.5546
Low	1	12	TA	SS	136.304
Low	1	12	TA	SS	148.338
Low	1	20	TA	SS	113.967
Low	1	20	TA	SS
Low	1	20	TA	SS
Low	1	20	TA	SS	72.1544
Low	1	20	TA	SS	145.654
Low	1	0	VL	SS	100
Low	1	0	VL	SS	101.068
Low	1	0	VL	SS
Low	1	0	VL	SS	118.829
Low	1	0	VL	SS	93.3121
Low	1	12	VL	SS	90.3758
Low	1	12	VL	SS	149.408
Low	1	12	VL	SS	100.463
Low	1	12	VL	SS	69.6824
Low	1	12	VL	SS	115.564
Low	1	20	VL	SS	150.754
Low	1	20	VL	SS	110.2
Low	1	20	VL	SS	103.463
Low	1	20	VL	SS	115.174
Low	1	20	VL	SS
Low	5	0	VM	ACC	103.868
Low	5	0	VM	ACC	107.111
Low	5	0	VM	ACC	76.3794
Low	5	0	VM	ACC	111.976
Low	5	0	VM	ACC	78.3989
Low	5	12	VM	ACC	109.591
Low	5	12	VM	ACC	76.5802
Low	5	12	VM	ACC	64.421
Low	5	12	VM	ACC	78.357
Low	5	12	VM	ACC	105.492
Low	5	20	VM	ACC	115.802
Low	5	20	VM	ACC	72.7485
Low	5	20	VM	ACC	58.6967
Low	5	20	VM	ACC	90.7373
Low	5	20	VM	ACC	80.8478
Low	5	0	GastM	ACC	124.542
Low	5	0	GastM	ACC	96.98
Low	5	0	GastM	ACC	142.103
Low	5	0	GastM	ACC	124.785
Low	5	0	GastM	ACC	121.183
Low	5	12	GastM	ACC	132.6
Low	5	12	GastM	ACC
Low	5	12	GastM	ACC	176.864
Low	5	12	GastM	ACC	148.852
Low	5	12	GastM	ACC	152.564
Low	5	20	GastM	ACC	104.039
Low	5	20	GastM	ACC	78.5586
Low	5	20	GastM	ACC	168.914
Low	5	20	GastM	ACC	168.1
Low	5	20	GastM	ACC	168.069
Low	5	0	GM	ACC	103.375
Low	5	0	GM	ACC	71.6229
Low	5	0	GM	ACC	70.2964
Low	5	0	GM	ACC	87.8375
Low	5	0	GM	ACC	84.4503
Low	5	12	GM	ACC	46.8333
Low	5	12	GM	ACC	43.1994
Low	5	12	GM	ACC	30.7226
Low	5	12	GM	ACC	97.1387
Low	5	12	GM	ACC	55.0441
Low	5	20	GM	ACC	71.5166
Low	5	20	GM	ACC	30.1695
Low	5	20	GM	ACC	47.3123
Low	5	20	GM	ACC	47.4407
Low	5	20	GM	ACC	36.1049
Low	5	0	TA	ACC	115.148
Low	5	0	TA	ACC	86.9059
Low	5	0	TA	ACC	105.221
Low	5	0	TA	ACC	81.1778
Low	5	0	TA	ACC	128.791
Low	5	12	TA	ACC	88.554
Low	5	12	TA	ACC	64.7281
Low	5	12	TA	ACC	68.9577
Low	5	12	TA	ACC	64.3861
Low	5	12	TA	ACC	80.1675
Low	5	20	TA	ACC	64.8607
Low	5	20	TA	ACC	102.066
Low	5	20	TA	ACC	89.9768
Low	5	20	TA	ACC	71.8908
Low	5	20	TA	ACC	150.397
Low	5	0	VL	ACC	99.2724
Low	5	0	VL	ACC	101.475
Low	5	0	VL	ACC	70.6344
Low	5	0	VL	ACC	114.837
Low	5	0	VL	ACC	76.7212
Low	5	12	VL	ACC	74.8358
Low	5	12	VL	ACC	49.7948
Low	5	12	VL	ACC	63.4401
Low	5	12	VL	ACC	98.1904
Low	5	12	VL	ACC	88.4608
Low	5	20	VL	ACC	91.6462
Low	5	20	VL	ACC	68.846
Low	5	20	VL	ACC	50.7344
Low	5	20	VL	ACC	79.766
Low	5	20	VL	ACC	58.2218
Low	5	0	VM	SS	98.7412
Low	5	0	VM	SS	85.9495
Low	5	0	VM	SS	157.708
Low	5	0	VM	SS	124.65
Low	5	0	VM	SS	100
Low	5	12	VM	SS	85.1416
Low	5	12	VM	SS	179.739
Low	5	12	VM	SS	76.5604
Low	5	12	VM	SS	108.105
Low	5	12	VM	SS	114.907
Low	5	20	VM	SS	94.8957
Low	5	20	VM	SS	161.782
Low	5	20	VM	SS	149.232
Low	5	20	VM	SS	128.061
Low	5	20	VM	SS	136.344
Low	5	0	GastM	SS	103.882
Low	5	0	GastM	SS	104.988
Low	5	0	GastM	SS	93.5521
Low	5	0	GastM	SS	97.7243
Low	5	0	GastM	SS	100
Low	5	12	GastM	SS	186.751
Low	5	12	GastM	SS	218.849
Low	5	12	GastM	SS	150.464
Low	5	12	GastM	SS	95.3949
Low	5	12	GastM	SS	216.265
Low	5	20	GastM	SS	165.69
Low	5	20	GastM	SS	83.105
Low	5	20	GastM	SS	154.925
Low	5	20	GastM	SS	145.502
Low	5	20	GastM	SS	119.238
Low	5	0	GM	SS	100
Low	5	0	GM	SS	67.5463
Low	5	0	GM	SS	116.642
Low	5	0	GM	SS	128.578
Low	5	0	GM	SS	89.1297
Low	5	12	GM	SS	73.0106
Low	5	12	GM	SS	79.9536
Low	5	12	GM	SS	52.5455
Low	5	12	GM	SS	76.6066
Low	5	12	GM	SS	65.1757
Low	5	20	GM	SS	37.3678
Low	5	20	GM	SS	76.6414
Low	5	20	GM	SS	84.7704
Low	5	20	GM	SS	68.5086
Low	5	20	GM	SS	111.513
Low	5	0	TA	SS	117.816
Low	5	0	TA	SS	83.729
Low	5	0	TA	SS	130.171
Low	5	0	TA	SS	52.1659
Low	5	0	TA	SS	100
Low	5	12	TA	SS	43.062
Low	5	12	TA	SS	72.5748
Low	5	12	TA	SS	59.7898
Low	5	12	TA	SS	47.9379
Low	5	12	TA	SS	72.3584
Low	5	20	TA	SS	47.0599
Low	5	20	TA	SS	115.778
Low	5	20	TA	SS	74.527
Low	5	20	TA	SS	82.2112
Low	5	20	TA	SS	128.485
Low	5	0	VL	SS	86.1601
Low	5	0	VL	SS	105.896
Low	5	0	VL	SS	111.394
Low	5	0	VL	SS	71.3308
Low	5	0	VL	SS	100
Low	5	12	VL	SS	85.331
Low	5	12	VL	SS	153.611
Low	5	12	VL	SS	72.2828
Low	5	12	VL	SS	96.3541
Low	5	12	VL	SS	94.6326
Low	5	20	VL	SS	93.8214
Low	5	20	VL	SS	131.198
Low	5	20	VL	SS	92.9661
Low	5	20	VL	SS	92.285
Low	5	20	VL	SS	113.313
Low	8	0	VM	ACC	62.5299
Low	8	0	VM	ACC	101.968
Low	8	0	VM	ACC	56.868
Low	8	0	VM	ACC	70.29
Low	8	0	VM	ACC	79.7669
Low	8	12	VM	ACC	76.3718
Low	8	12	VM	ACC	44.7568
Low	8	12	VM	ACC	36.0309
Low	8	12	VM	ACC	56.8416
Low	8	12	VM	ACC	60.5101
Low	8	20	VM	ACC	44.1404
Low	8	20	VM	ACC	42.544
Low	8	20	VM	ACC	50.0173
Low	8	20	VM	ACC	49.8902
Low	8	20	VM	ACC	57.7618
Low	8	0	GastM	ACC	100.566
Low	8	0	GastM	ACC	121.659
Low	8	0	GastM	ACC	122.404
Low	8	0	GastM	ACC	85.7801
Low	8	0	GastM	ACC	121.271
Low	8	12	GastM	ACC	148.314
Low	8	12	GastM	ACC	163.483
Low	8	12	GastM	ACC	137.729
Low	8	12	GastM	ACC
Low	8	12	GastM	ACC
Low	8	20	GastM	ACC
Low	8	20	GastM	ACC
Low	8	20	GastM	ACC
Low	8	20	GastM	ACC	140.982
Low	8	20	GastM	ACC	228.069
Low	8	0	GM	ACC	77.6443
Low	8	0	GM	ACC	123.476
Low	8	0	GM	ACC	80.9685
Low	8	0	GM	ACC	97.0089
Low	8	0	GM	ACC	107.204
Low	8	12	GM	ACC	75.9942
Low	8	12	GM	ACC	61.7829
Low	8	12	GM	ACC	76.6417
Low	8	12	GM	ACC	59.6074
Low	8	12	GM	ACC	69.7411
Low	8	20	GM	ACC	94.8461
Low	8	20	GM	ACC	85.8068
Low	8	20	GM	ACC	86.3626
Low	8	20	GM	ACC	85.7932
Low	8	20	GM	ACC	59.2763
Low	8	0	TA	ACC	109.589
Low	8	0	TA	ACC	160.843
Low	8	0	TA	ACC	66.6665
Low	8	0	TA	ACC	161.096
Low	8	0	TA	ACC	105.272
Low	8	12	TA	ACC	54.9574
Low	8	12	TA	ACC	61.7098
Low	8	12	TA	ACC	58.0873
Low	8	12	TA	ACC	55.5283
Low	8	12	TA	ACC	38.4693
Low	8	20	TA	ACC	65.7505
Low	8	20	TA	ACC	95.784
Low	8	20	TA	ACC	40.8215
Low	8	20	TA	ACC	17.2033
Low	8	20	TA	ACC	35.8037
Low	8	0	VL	ACC	81.1538
Low	8	0	VL	ACC	78.6169
Low	8	0	VL	ACC	66.4398
Low	8	0	VL	ACC	130.705
Low	8	0	VL	ACC	166.062
Low	8	12	VL	ACC	123.234
Low	8	12	VL	ACC	90.4219
Low	8	12	VL	ACC	95.9507
Low	8	12	VL	ACC	65.2146
Low	8	12	VL	ACC	70.3117
Low	8	20	VL	ACC	84.1796
Low	8	20	VL	ACC	76.1109
Low	8	20	VL	ACC	87.9464
Low	8	20	VL	ACC	62.9784
Low	8	20	VL	ACC	89.7995
Low	8	0	VM	SS	81.3232
Low	8	0	VM	SS	82.5075
Low	8	0	VM	SS	117.413
Low	8	0	VM	SS	116.409
Low	8	0	VM	SS	100
Low	8	12	VM	SS
Low	8	12	VM	SS	64.3888
Low	8	12	VM	SS	61.0872
Low	8	12	VM	SS	123.324
Low	8	12	VM	SS	58.1257
Low	8	20	VM	SS	21.118
Low	8	20	VM	SS	29.3874
Low	8	20	VM	SS	41.4827
Low	8	20	VM	SS	45.5534
Low	8	20	VM	SS	24.3976
Low	8	0	GastM	SS	102.056
Low	8	0	GastM	SS	100
Low	8	0	GastM	SS	91.4747
Low	8	0	GastM	SS	113.741
Low	8	0	GastM	SS	93.709
Low	8	12	GastM	SS	129.334
Low	8	12	GastM	SS	138.409
Low	8	12	GastM	SS	149.015
Low	8	12	GastM	SS	140.895
Low	8	12	GastM	SS
Low	8	20	GastM	SS
Low	8	20	GastM	SS
Low	8	20	GastM	SS
Low	8	20	GastM	SS
Low	8	20	GastM	SS
Low	8	0	GM	SS	60.9276
Low	8	0	GM	SS	69.2025
Low	8	0	GM	SS	114.093
Low	8	0	GM	SS	101.224
Low	8	0	GM	SS	100
Low	8	12	GM	SS	46.6073
Low	8	12	GM	SS	118.009
Low	8	12	GM	SS	94.1258
Low	8	12	GM	SS	136.204
Low	8	12	GM	SS	42.7233
Low	8	20	GM	SS	75.6967
Low	8	20	GM	SS	60.5204
Low	8	20	GM	SS	78.3124
Low	8	20	GM	SS	61.0288
Low	8	20	GM	SS	69.3169
Low	8	0	TA	SS	76.5107
Low	8	0	TA	SS	105.241
Low	8	0	TA	SS	134.361
Low	8	0	TA	SS	100
Low	8	0	TA	SS	94.3938
Low	8	12	TA	SS	50.3432
Low	8	12	TA	SS	62.1135
Low	8	12	TA	SS	33.6311
Low	8	12	TA	SS	75.3066
Low	8	12	TA	SS	67.9975
Low	8	20	TA	SS	40.3086
Low	8	20	TA	SS	59.2788
Low	8	20	TA	SS	82.1477
Low	8	20	TA	SS	44.3503
Low	8	20	TA	SS	87.8841
Low	8	0	VL	SS	78.0685
Low	8	0	VL	SS
Low	8	0	VL	SS	107.51
Low	8	0	VL	SS	100
Low	8	0	VL	SS	96.7694
Low	8	12	VL	SS	116.128
Low	8	12	VL	SS	71.5961
Low	8	12	VL	SS	47.8312
Low	8	12	VL	SS	107.579
Low	8	12	VL	SS	80.6243
Low	8	20	VL	SS	48.7143
Low	8	20	VL	SS	59.9513
Low	8	20	VL	SS	92.8426
Low	8	20	VL	SS	73.5603
Low	8	20	VL	SS	97.3506
Low	16	0	VM	ACC
Low	16	0	VM	ACC
Low	16	0	VM	ACC
Low	16	0	VM	ACC
Low	16	0	VM	ACC
Low	16	12	VM	ACC
Low	16	12	VM	ACC
Low	16	12	VM	ACC
Low	16	12	VM	ACC
Low	16	12	VM	ACC
Low	16	20	VM	ACC
Low	16	20	VM	ACC
Low	16	20	VM	ACC
Low	16	20	VM	ACC
Low	16	20	VM	ACC
Low	16	0	GastM	ACC
Low	16	0	GastM	ACC
Low	16	0	GastM	ACC
Low	16	0	GastM	ACC
Low	16	0	GastM	ACC
Low	16	12	GastM	ACC
Low	16	12	GastM	ACC
Low	16	12	GastM	ACC
Low	16	12	GastM	ACC
Low	16	12	GastM	ACC
Low	16	20	GastM	ACC
Low	16	20	GastM	ACC
Low	16	20	GastM	ACC
Low	16	20	GastM	ACC
Low	16	20	GastM	ACC
Low	16	0	GM	ACC
Low	16	0	GM	ACC
Low	16	0	GM	ACC
Low	16	0	GM	ACC
Low	16	0	GM	ACC
Low	16	12	GM	ACC
Low	16	12	GM	ACC
Low	16	12	GM	ACC
Low	16	12	GM	ACC
Low	16	12	GM	ACC
Low	16	20	GM	ACC
Low	16	20	GM	ACC
Low	16	20	GM	ACC
Low	16	20	GM	ACC
Low	16	20	GM	ACC
Low	16	0	TA	ACC
Low	16	0	TA	ACC
Low	16	0	TA	ACC
Low	16	0	TA	ACC
Low	16	0	TA	ACC
Low	16	12	TA	ACC
Low	16	12	TA	ACC
Low	16	12	TA	ACC
Low	16	12	TA	ACC
Low	16	12	TA	ACC
Low	16	20	TA	ACC
Low	16	20	TA	ACC
Low	16	20	TA	ACC
Low	16	20	TA	ACC
Low	16	20	TA	ACC
Low	16	0	VL	ACC
Low	16	0	VL	ACC
Low	16	0	VL	ACC
Low	16	0	VL	ACC
Low	16	0	VL	ACC
Low	16	12	VL	ACC
Low	16	12	VL	ACC
Low	16	12	VL	ACC
Low	16	12	VL	ACC
Low	16	12	VL	ACC
Low	16	20	VL	ACC
Low	16	20	VL	ACC
Low	16	20	VL	ACC
Low	16	20	VL	ACC
Low	16	20	VL	ACC
Low	16	0	VM	SS	110.711
Low	16	0	VM	SS	98.5281
Low	16	0	VM	SS	134.06
Low	16	0	VM	SS	100
Low	16	0	VM	SS	81.0357
Low	16	12	VM	SS	150.371
Low	16	12	VM	SS	153.047
Low	16	12	VM	SS	155.751
Low	16	12	VM	SS	132.686
Low	16	12	VM	SS	116.032
Low	16	20	VM	SS	95.7233
Low	16	20	VM	SS	104.293
Low	16	20	VM	SS	111.423
Low	16	20	VM	SS	122.944
Low	16	20	VM	SS	149.072
Low	16	0	GastM	SS	108
Low	16	0	GastM	SS	70.9987
Low	16	0	GastM	SS	140.984
Low	16	0	GastM	SS	91.8514
Low	16	0	GastM	SS	100
Low	16	12	GastM	SS	124.816
Low	16	12	GastM	SS	110.828
Low	16	12	GastM	SS	85.8475
Low	16	12	GastM	SS	107.777
Low	16	12	GastM	SS	118.788
Low	16	20	GastM	SS	118.693
Low	16	20	GastM	SS	101.12
Low	16	20	GastM	SS	109.935
Low	16	20	GastM	SS	63.5722
Low	16	20	GastM	SS	77.9692
Low	16	0	GM	SS	74.9364
Low	16	0	GM	SS	48.6723
Low	16	0	GM	SS	107.998
Low	16	0	GM	SS	107.38
Low	16	0	GM	SS	100
Low	16	12	GM	SS	172.473
Low	16	12	GM	SS	254.807
Low	16	12	GM	SS	82.9744
Low	16	12	GM	SS	92.8118
Low	16	12	GM	SS	143.627
Low	16	20	GM	SS	48.2953
Low	16	20	GM	SS	51.1853
Low	16	20	GM	SS	84.9249
Low	16	20	GM	SS	64.1601
Low	16	20	GM	SS	75.1766
Low	16	0	TA	SS	129.884
Low	16	0	TA	SS	167.919
Low	16	0	TA	SS	100
Low	16	0	TA	SS	58.7643
Low	16	0	TA	SS	84.5055
Low	16	12	TA	SS	54.9672
Low	16	12	TA	SS	67.3588
Low	16	12	TA	SS	93.5594
Low	16	12	TA	SS	90.3068
Low	16	12	TA	SS	69.6807
Low	16	20	TA	SS	144.852
Low	16	20	TA	SS	71.1728
Low	16	20	TA	SS	57.2279
Low	16	20	TA	SS	44.8555
Low	16	20	TA	SS	47.0844
Low	16	0	VL	SS	100
Low	16	0	VL	SS	78.2067
Low	16	0	VL	SS	127.828
Low	16	0	VL	SS	156.239
Low	16	0	VL	SS	77.3819
Low	16	12	VL	SS	73.8241
Low	16	12	VL	SS	87.1262
Low	16	12	VL	SS	96.1997
Low	16	12	VL	SS	94.4353
Low	16	12	VL	SS	117.883
Low	16	20	VL	SS	106.288
Low	16	20	VL	SS	108.642
Low	16	20	VL	SS	130.005
Low	16	20	VL	SS	105.787
Low	16	20	VL	SS	82.9849
Low	18	0	VM	ACC	111.721
Low	18	0	VM	ACC	80.6246
Low	18	0	VM	ACC	90.8076
Low	18	0	VM	ACC	89.2434
Low	18	0	VM	ACC	114.534
Low	18	12	VM	ACC	54.2078
Low	18	12	VM	ACC	122.44
Low	18	12	VM	ACC	112.811
Low	18	12	VM	ACC	98.4115
Low	18	12	VM	ACC	55.4466
Low	18	20	VM	ACC
Low	18	20	VM	ACC
Low	18	20	VM	ACC
Low	18	20	VM	ACC
Low	18	20	VM	ACC
Low	18	0	GastM	ACC	102.899
Low	18	0	GastM	ACC	97.4225
Low	18	0	GastM	ACC	138.758
Low	18	0	GastM	ACC	153.693
Low	18	0	GastM	ACC	133.568
Low	18	12	GastM	ACC	146.828
Low	18	12	GastM	ACC	139.703
Low	18	12	GastM	ACC	126.267
Low	18	12	GastM	ACC	145.434
Low	18	12	GastM	ACC	228.282
Low	18	20	GastM	ACC	105.633
Low	18	20	GastM	ACC	162.969
Low	18	20	GastM	ACC	63.5506
Low	18	20	GastM	ACC	151.756
Low	18	20	GastM	ACC	130.69
Low	18	0	GM	ACC	137.65
Low	18	0	GM	ACC	85.544
Low	18	0	GM	ACC	119.365
Low	18	0	GM	ACC	72.463
Low	18	0	GM	ACC	55.2487
Low	18	12	GM	ACC	164.305
Low	18	12	GM	ACC	75.0785
Low	18	12	GM	ACC	131.994
Low	18	12	GM	ACC	168.549
Low	18	12	GM	ACC	93.321
Low	18	20	GM	ACC	89.3145
Low	18	20	GM	ACC	81.1731
Low	18	20	GM	ACC	77.0476
Low	18	20	GM	ACC	80.6935
Low	18	20	GM	ACC	76.7565
Low	18	0	TA	ACC	75.4191
Low	18	0	TA	ACC	72.3725
Low	18	0	TA	ACC	83.0165
Low	18	0	TA	ACC	88.4594
[truncated: 701 more rows]

## Sheet: Pedar
Stride	Ability	Subject	Skate	Peak GRF	Impact Peak	Active Peak	M toe Peak	L toe Peak	M instep Peak	L instep Peak	Heel Peak	Peak GRF Index	Impact Peak Index	Active Peak Index	M toe Peak Index	L toe Peak Index	M instep Peak Index	L instep Peak Index	Heel Peak Index	Mean GRF	Mean M toe	Mean L toe	Mean M instep	Mean L instep	Mean heel
ACC	High	4	0	14.422	10.0658	14.4518	4.72434	3.16288	1.46157	1.63104	5.21802	670	164.747	660.138	793	794	695	645	171	8.38536	2.11857	1.4089	0.751995	0.773285	2.24996
ACC	High	4	0	14.2728	7.21491	14.2763	4.04702	2.91712	1.58016	1.79056	3.82504	672	148.618	671.659	767	752	731	613	471	8.13672	1.64664	1.24745	0.696828	0.854276	2.45002
ACC	High	4	0	14.945	10.2851	14.8904	4.83329	3.27429	1.70894	1.7602	5.50228	702	134.793	706.221	787	788	669	584	136	8.25478	1.98039	1.3195	0.793469	0.769417	2.26315
ACC	High	4	0	14.8417	7.52193	14.8026	5.38608	3.69629	1.83967	1.69238	3.92297	764	187.788	766.129	799	802	740	743	190	8.01833	2.12025	1.46135	0.825079	0.744548	1.94842
ACC	High	4	0	14.6617	10.2851	14.7149	4.17884	3.22811	1.63891	1.99117	5.63088	694	123.272	699.309	787	791	667	632	124	7.82884	1.6145	1.29516	0.739828	0.810547	2.26076
ACC	High	4	12	14.1744	6.0307	14.1447	3.86768	3.27243	1.12677	2.07182	3.74574	720	120.968	720.046	781	781	717	702	482	7.12123	1.2634	1.13514	0.340684	0.759341	2.30605
ACC	High	4	12	14.1052	6.33772	14.1009	3.59301	3.17626	1.28916	2.28974	3.43143	703	192.396	706.221	773	779	689	685	196	7.17941	1.36657	1.25123	0.55768	1.12834	1.83825
ACC	High	4	12	14.112	11.2939	14.1009	3.99134	3.29366	1.27384	1.82573	6.45754	725	123.272	724.654	799	826	730	735	120	7.44058	1.14598	0.973328	0.34768	0.655262	2.75414
ACC	High	4	12	14.112	11.2939	14.1447	3.99134	3.29366	1.27384	1.82573	6.45754	725	118.664	726.959	799	826	730	735	120	7.44058	1.14598	0.973328	0.34768	0.655262	2.75414
ACC	High	4	12	14.112	5.76754	14.057	3.91114	3.22194	1.26551	2.23392	3.41141	709	173.963	708.525	821	833	777	680	590	7.3846	1.32581	1.19099	0.468372	1.09467	2.11584
ACC	High	4	20	12.9498	7.30702	12.9561	3.12896	3.19432	1.60092	2.37393	3.70567	685	104.839	683.18	791	790	692	691	108	6.56575	0.975192	1.12334	0.538728	0.91394	1.71038
ACC	High	4	20	12.9368	4.6462	12.9971	3.13286	3.42589	1.35129	2.64698	2.48115	705	139.401	701.613	824	824	757	715	591	6.73559	1.03518	1.35175	0.53557	1.22113	1.49391
ACC	High	4	20	12.2155	6.65205	12.3012	3.04646	2.94865	1.42735	2.27828	3.23318	721	132.488	720.046	825	826	822	811	590	6.22186	0.789559	0.874621	0.437256	0.911972	1.7972
ACC	High	4	20	12.1509	7.30702	12.0965	2.89116	2.72826	1.78311	2.11331	3.36648	749	171.659	747.696	837	840	734	738	176	6.1898	0.819659	0.84226	0.65252	0.974217	1.68562
ACC	High	4	20	12.3478	6.28363	12.3012	2.99535	3.03325	1.58489	2.2913	2.84482	681	125.576	680.876	787	791	734	616	135	6.76572	1.01402	1.16666	0.756757	1.28374	1.48509
ACC	High	6	0	15.2301	10.2485	15.3246	5.14804	3.6381	1.13586	1.48543	4.95654	722	74.8848	717.742	791	807	717	773	80	9.34535	2.27783	1.94651	0.567325	0.733862	2.76947
ACC	High	6	0	15.6397	7.54678	15.652	5.46715	3.43912	1.22011	1.60068	4.29516	699	97.9263	703.917	771	830	725	756	99	9.21069	2.52897	1.62992	0.565422	0.799884	2.66562
ACC	High	6	0	14.9848	6.15497	15.038	5.72799	3.55212	1.0968	1.50405	3.61408	695	127.88	692.396	787	800	764	781	565	9.31733	2.88291	1.90803	0.577446	0.758818	2.37867
ACC	High	6	12	14.1543	5.50439	14.1886	3.52883	4.17423	1.27843	2.85348	3.4888	781	178.571	786.866	858	851	748	748	670	7.6411	1.20973	1.90623	0.598775	1.19297	2.20298
ACC	High	6	12	13.9984	5.50585	13.9795	3.6964	4.25418	1.16096	2.55491	3.24141	723	162.442	724.654	833	821	810	793	684	7.8798	1.47863	2.11149	0.60706	1.27235	2.06102
ACC	High	6	12	13.602	6.9386	13.6111	3.69331	3.89403	1.2554	2.16795	3.39656	755	185.484	754.608	817	828	782	745	638	7.99761	1.52409	1.91747	0.730154	1.17454	2.19517
ACC	High	6	12	13.3435	7.0614	13.3655	3.37471	3.93591	1.111	2.14908	3.38425	709	130.184	715.438	799	816	761	753	558	7.93274	1.44302	2.08763	0.590909	1.2013	2.16069
ACC	High	6	20	14.726	5.06579	14.7588	3.1785	3.01934	2.09358	2.77549	3.75651	730	192.396	729.263	816	819	745	740	619	8.24837	1.35884	1.62079	1.01492	1.41276	2.23295
ACC	High	6	20	13.7846	4.85965	13.7368	3.33785	2.90353	1.80146	2.44264	3.55575	753	256.912	754.608	832	843	805	786	656	7.43483	1.24682	1.42236	0.796936	1.30629	2.06969
ACC	High	6	20	13.4558	3.63158	13.4912	3.1869	3.10579	1.78042	2.81956	3.16037	763	114.055	761.521	838	827	778	778	640	7.76414	1.25856	1.68418	0.87654	1.52306	1.9792
ACC	High	6	20	13.6406	6.85673	13.652	3.03441	2.9099	1.94224	2.63835	3.37392	723	137.097	726.959	848	841	710	702	684	8.29116	1.23329	1.50661	1.1096	1.7838	2.11344
ACC	High	6	20	13.5641	5.83333	13.5702	3.2464	2.6778	2.06794	2.7031	3.55128	748	187.788	754.608	798	831	780	674	594	8.31059	1.2987	1.36646	1.12551	1.78906	2.18323
ACC	High	11	0	20.4475	12.0292	20.5088	7.92763	2.96531	2.18102	1.15911	8.33283	662	148.618	667.051	813	825	559	558	146	13.8364	5.50846	1.56806	1.36508	0.504852	5.42102
ACC	High	11	0	21.7033	14.4854	21.6199	8.0624	3.93467	2.11325	1.01912	7.54009	581	192.396	586.406	697	583	569	514	432	14.9117	5.8815	2.80944	1.37538	0.493455	4.81049
ACC	High	11	0	22.1891	11.5863	22.1857	7.18929	2.77347	2.27389	1.2275	7.78766	646	222.35	644.009	716	638	504	484	506	13.0739	4.85292	1.7621	1.33449	0.482769	4.36572
ACC	High	11	0	19.7247	9.38596	19.6199	6.69709	2.76371	2.34763	1.06278	7.12694	685	167.051	685.484	816	728	606	608	599	11.8471	4.20947	1.53902	1.32075	0.333009	4.32675
ACC	High	11	0	18.7152	6.05263	18.6257	6.9809	2.91714	2.16208	0.716283	7.0104	627	114.055	630.184	804	642	603	600	599	10.6803	4.29001	1.18399	1.12247	0.184304	4.00251
ACC	High	11	12	13.026	7.22515	13.038	4.17482	2.82466	2.52362	1.23136	4.34435	824	88.7097	826.037	947	884	811	81	678	7.83846	1.90867	1.51682	1.25698	0.395139	3.11824
ACC	High	11	12	16.781	7.39474	16.8158	4.65231	3.71802	2.80058	1.10711	4.35822	572	111.751	572.581	776	776	489	467	580	10.1317	2.80195	2.26588	1.80746	0.517356	2.4
ACC	High	11	12	13.73	7.5117	13.7339	4.12743	3.77233	2.46664	1.15901	3.60564	780	155.53	784.562	797	794	766	669	711	8.58366	2.39866	2.08048	1.73454	0.518337	2.33526
ACC	High	11	12	14.132	5.28509	14.057	4.38169	3.61303	2.76065	1.25909	4.15176	699	100.23	706.221	824	797	808	700	570	8.54599	2.42541	2.01821	1.59664	0.521788	2.44581
ACC	High	11	12	13.5885	10.4181	13.6111	4.51292	3.17496	2.95196	1.14349	6.7741	779	77.1889	782.258	838	841	813	740	82	7.9496	2.03964	1.46519	1.73887	0.482908	2.60251
ACC	High	12	0	12.7345	9.80702	12.6491	4.86368	2.121	0.465057	1.10749	3.78866	728	125.576	729.263	812	820	720	744	443	8.33422	2.7849	1.06921	0.310103	0.403553	2.56609
ACC	High	12	0	14.5009	8.89766	14.5058	5.17235	2.13974	0.562692	1.09515	5.11551	700	107.143	703.917	708	815	682	815	107	8.83332	3.03661	1.07488	0.385232	0.379293	2.60886
ACC	High	12	0	13.9548	7.94737	13.9474	5.44354	2.5251	0.511382	1.5779	3.44359	734	100.23	733.871	767	801	759	739	264	8.9541	3.26387	1.44703	0.344901	0.591455	2.06143
ACC	High	12	0	14.7276	8.24269	14.7105	5.85075	2.29671	0.575148	1.10901	4.01349	670	127.88	676.267	759	768	697	689	464	9.59881	3.7073	1.26312	0.407342	0.465838	2.42143
ACC	High	12	12	12.8513	9.72222	12.7924	5.0708	3.01614	0.454587	1.59882	3.2187	726	79.4931	720.046	765	803	736	74	263	8.42782	2.79797	1.74252	0.305467	0.792056	1.63775
ACC	High	12	12	13.8507	12.1784	13.8158	5.48343	3.0003	0.5799	1.26109	4.57465	695	56.4516	697.005	765	781	54	721	57	9.01996	3.33198	1.44998	0.375209	0.520446	2.09693
ACC	High	12	12	12.6257	7.22515	12.5877	4.31945	2.87327	0.494133	1.37589	3.05207	644	63.3641	648.618	751	730	543	644	271	8.09596	2.50767	1.64638	0.314298	0.696941	1.71293
ACC	High	12	12	7.84961	4.80556	7.84649	0.00323635	3.26847	9.97593e-05	2.16923	1.88128	753	120.968	752.304	1	839	1	842	468	5.92785	-1.25746e-05	2.19312	-1.73684e-05	1.49483	1.28255
ACC	High	12	12	10.9862	7.59649	10.9649	4.31637	2.61148	0.413231	1.13502	3.01271	752	120.968	754.608	816	833	751	791	129	7.11627	2.40189	1.34082	0.258293	0.587741	1.5542
ACC	High	12	20	10.2236	5.70175	10.2281	3.75656	1.86066	0.529602	0.936079	2.84322	755	160.138	756.912	827	836	728	748	443	6.01687	1.80551	0.86939	0.34714	0.409991	1.70466
ACC	High	12	20	11.1603	11.1667	10.4064	4.38554	2.04287	0.830361	0.914025	5.35707	90	91.0138	722.35	768	778	635	726	94	7.72223	2.73595	1.16548	0.597486	0.566539	1.53
ACC	High	12	20	11.5007	5.78655	11.4883	4.66732	2.40223	0.81885	1.4176	2.10063	724	107.143	738.479	735	751	708	749	116	7.53414	2.63976	1.36805	0.569928	0.841409	0.994658
ACC	High	12	20	12.6671	10.4181	12.6696	5.09985	2.6149	0.857628	1.52619	5.20033	661	88.7097	657.834	724	785	646	675	89	7.81788	2.76178	1.44395	0.542935	0.800333	1.22855
ACC	High	12	20	11.0238	10.962	10.2895	4.2717	1.90856	0.758684	1.52727	4.91687	106	102.535	740.783	805	847	699	101	108	6.65733	2.12494	0.901407	0.481537	0.654903	1.53748
ACC	High	13	0	9.52051	4.89766	9.4883	3.74405	1.93451	0.615114	1.2359	2.61788	657	109.447	660.138	724	784	665	82	504	5.73339	1.87653	0.973226	0.243815	0.697047	1.36819
ACC	High	13	0	10.979	10.8743	10.424	3.71004	2.37522	0.834813	1.39324	5.85675	69	67.9724	595.622	682	685	550	658	69	6.81931	2.27929	1.3549	0.459152	0.798385	1.35039
ACC	High	13	0	9.94098	7.91228	9.94737	3.80307	2.50408	0.704925	1.33206	4.29225	642	77.1889	644.009	680	748	583	597	80	6.08922	1.91875	1.34407	0.319075	0.73682	1.24026
ACC	High	13	0	9.51313	8.85526	9.51316	4.08553	2.61555	0.706164	1.2365	3.57026	666	104.839	667.051	520	722	544	99	103	6.42014	2.71131	1.49185	0.410383	0.62012	0.805072
ACC	High	13	0	10.0295	9.21053	10.0175	4.18508	2.95055	0.811448	1.42665	4.3269	685	109.447	685.484	732	753	662	105	108	6.13824	2.18369	1.32358	0.388486	0.727165	1.0486
ACC	High	13	12	9.88322	5.24561	9.87719	3.59938	3.05038	0.577681	1.2646	1.84277	631	109.447	630.184	746	761	605	697	257	5.85378	1.82423	1.67338	0.278048	0.600273	0.999569
ACC	High	13	12	11.237	8.26316	11.1754	2.83922	3.14497	0.599288	1.58435	3.42224	620	65.6682	620.968	564	712	603	706	73	7.10027	1.94633	1.96545	0.36294	0.874249	1.44382
ACC	High	13	12	11.4252	7.5614	11.3509	3.44159	3.98328	0.520635	1.75753	2.5845	592	91.0138	591.014	586	686	626	509	98	7.16618	1.94463	2.19272	0.288805	0.834194	1.50314
ACC	High	13	12	11.3094	9	11.3158	3.73428	2.81974	0.69023	0.929453	4.67988	561	86.4055	561.06	734	733	558	678	92	7.81765	2.38118	1.81156	0.372827	0.502713	2.23435
ACC	High	13	12	10.5175	7.33041	10.4883	3.98757	3.51581	0.585401	1.09227	2.06388	716	123.272	724.654	522	725	553	110	140	7.46999	2.59871	2.26485	0.361039	0.545793	1.45169
ACC	High	13	20	11.7684	11.7719	11.2807	2.87477	3.23498	0.831463	2.05299	4.68648	80	79.4931	664.747	672	674	638	83	83	7.06861	1.734	1.92658	0.428954	1.16725	1.31696
ACC	High	13	20	9.80288	5.77485	9.7807	2.6722	2.56733	0.739787	1.73811	2.57463	661	77.1889	664.747	759	788	682	57	385	6.31259	1.43087	1.47158	0.350674	0.983973	1.5421
ACC	High	13	20	10.051	5.87719	10.0526	3.34883	2.9631	0.721072	1.85124	2.52055	660	86.4055	662.442	772	763	659	650	428	5.98754	1.30647	1.48118	0.299111	1.02838	1.37683
ACC	High	13	20	11.2889	8.96491	11.2456	3.67405	3.52314	0.838279	1.74009	3.45885	634	74.8848	637.097	657	651	640	630	79	6.93913	2.15434	2.12525	0.39703	0.991217	0.900005
ACC	High	13	20	10.4017	9.48246	10.3421	3.83563	3.09835	0.66404	1.52613	3.62349	638	84.1014	641.705	639	748	518	82	84	6.77371	2.24737	1.96472	0.350277	0.885179	0.9235
ACC	High	17	0	18.1157	14.0058	18.1579	5.10901	3.53581	1.37762	3.09084	5.48464	722	72.5806	717.742	805	794	646	716	73	10.0705	1.99851	1.41267	0.664861	1.56128	1.91247
ACC	High	17	0	18.1372	14.2398	18.1579	4.91619	3.51469	1.47687	3.22442	7.29858	708	56.4516	710.829	792	780	659	725	60	10.2484	1.90326	1.38301	0.685168	1.55106	2.1398
ACC	High	17	0	19.0435	10.731	19.0936	5.08291	4.44235	1.58044	3.66444	4.10246	662	86.4055	660.138	714	705	651	660	92	10.8033	2.56197	2.07976	0.81268	1.81537	1.01401
ACC	High	17	0	18.0519	14.883	17.924	4.61184	3.8733	1.48468	3.50586	5.80948	675	84.1014	678.571	771	689	669	669	90	10.171	2.03551	1.80998	0.736847	1.79184	1.31185
ACC	High	17	0	16.9727	15.0789	16.9737	4.84427	4.0702	1.37969	3.4281	7.66197	617	72.5806	618.664	772	749	530	642	75	10.8361	2.29819	1.94436	0.773731	1.85243	1.35829
ACC	High	17	12	15.9576	9.52047	15.9298	4.42445	3.35891	1.00941	3.15746	4.66672	725	148.618	724.654	828	809	698	759	148	8.59511	1.69071	1.40243	0.488997	1.55949	1.36393
ACC	High	17	12	15.8814	14.1316	15.8684	3.54674	2.69229	1.11986	2.85199	7.58346	680	93.318	683.18	783	777	627	699	92	9.31994	1.40744	1.10739	0.517322	1.43976	2.39368
ACC	High	17	12	15.7867	9.80117	15.6959	3.73605	2.97357	0.955876	3.08207	3.57676	737	114.055	740.783	758	819	720	713	118	8.85756	1.37695	1.34131	0.428725	1.68313	1.74855
ACC	High	17	12	16.7081	8.84795	16.6257	3.41902	3.39772	0.809475	3.59981	4.289	695	63.3641	694.7	781	775	705	716	415	8.78887	1.09987	1.26767	0.272929	1.5379	2.32797
ACC	High	17	12	18.0823	18.0409	15.7602	3.79672	2.69285	1.13252	2.79972	9.96235	67	65.6682	609.447	782	780	661	681	69	10.1598	1.57883	1.20656	0.56778	1.52649	2.58713
ACC	High	17	20	14.5671	14.5833	12.7412	3.84283	1.75615	1.0148	2.15613	5.59118	83	84.1014	756.912	829	832	83	82	85	7.62245	1.54899	0.672421	0.404666	1.07845	1.972
ACC	High	17	20	14.1087	7.5	14.0789	3.75091	2.28543	0.962652	2.84432	3.32457	731	65.6682	733.871	824	813	713	740	452	7.41922	1.33632	0.828339	0.353699	1.17524	1.86393
ACC	High	17	20	14.2662	6.86404	14.2325	4.63204	2.08469	1.08249	2.29619	2.86346	757	100.23	759.217	809	807	671	756	526	8.01892	1.99593	0.810918	0.490894	1.18716	1.5592
ACC	High	17	20	14.3466	8.5307	14.364	4.18993	2.17627	1.03243	2.69645	4.36479	756	120.968	756.912	776	769	717	735	123	7.16757	1.43225	0.792372	0.396498	1.24595	1.50843
ACC	High	19	0	18.444	11.8684	18.2895	5.87429	3.79331	1.1548	2.38431	5.80211	748	88.7097	747.696	792	790	645	739	252	12.7361	2.90871	1.67877	0.730118	1.25283	3.65805
ACC	High	19	0	16.8121	14.4474	16.8158	4.1482	2.96642	1.14998	2.44165	8.01619	750	63.3641	662.442	781	773	653	715	67	10.5857	1.59004	1.02913	0.570556	1.04718	4.1599
ACC	High	19	0	17.0926	10.9211	17.0789	4.92534	2.91345	1.12709	1.87227	5.59514	658	70.2765	662.442	781	770	64	681	451	11.0129	2.42043	1.27503	0.636271	1.00108	3.47609
ACC	High	19	0	18.8474	10.1842	18.7105	6.0599	4.11217	1.3078	2.46678	5.21875	622	58.7558	623.272	657	653	489	597	371	11.9295	3.03168	1.84421	0.668727	1.24618	2.88249
ACC	High	19	12	15.3374	9.94152	15.3216	4.7079	2.97317	0.958739	1.56871	5.33343	725	97.9263	731.567	795	747	654	650	103	8.88814	1.77543	1.25245	0.467553	0.624498	3.06547
ACC	High	19	12	14.8533	13.2675	14.8465	3.89391	3.04816	0.958327	1.76262	6.77171	657	81.7972	662.442	753	737	613	618	83	9.13321	1.84248	1.58508	0.504744	0.84208	2.66858
ACC	High	19	12	14.6973	12.7412	14.6711	5.20965	3.35721	1.13212	1.35351	5.43632	718	65.6682	720.046	805	808	650	65	68	9.04166	2.10423	1.28146	0.571823	0.622882	2.75084
ACC	High	19	20	14.5478	11.557	14.4956	3.92377	2.74264	1.23552	2.24588	6.88165	703	100.23	703.917	806	794	700	707	103	8.40889	1.39532	1.13508	0.452091	0.93727	2.98104
ACC	High	19	20	15.9191	7.95614	15.8567	4.57001	2.91637	1.31131	2.44904	5.33416	673	70.2765	673.963	801	801	689	671	458	9.22448	1.57688	1.22148	0.505442	1.11743	3.10254
ACC	High	19	20	14.9256	12.5819	14.9152	4.01946	3.23953	1.20269	2.64612	6.35522	688	95.6221	690.092	808	777	673	673	93	9.39277	1.79925	1.6702	0.626788	1.36296	2.25175
ACC	High	19	20	13.1489	7.84211	13.1053	4.03959	2.88008	1.11089	1.99752	4.10719	689	118.664	690.092	810	799	716	719	289	8.58168	1.89086	1.4046	0.577679	1.05434	2.18114
ACC	High	21	0	11.7737	5.77193	11.7368	2.98122	2.8762	1.10657	3.66546	2.43971	736	97.9263	733.871	800	790	711	713	95	6.06841	0.893569	1.23549	0.456342	1.83733	1.13974
ACC	High	21	0	15.2025	7.13743	15.1608	4.23797	3.24564	1.69299	4.10878	1.83087	682	114.055	680.876	779	774	677	678	477	8.83574	1.95609	1.75396	0.990139	2.35504	1.0782
ACC	High	21	0	16.531	5.67251	16.5731	4.63448	3.946	1.87874	4.33691	1.66209	661	100.23	662.442	723	728	653	647	266	9.05639	2.0557	1.8725	1.11445	2.38794	0.96846
ACC	High	21	0	18.7473	6.07895	18.6579	4.9104	4.33589	1.93572	5.5146	1.86793	794	256.912	796.083	867	872	831	768	548	10.0452	1.98839	1.97425	1.18407	2.93773	1.08935
ACC	High	21	0	16.3459	6.23392	16.1988	4.71241	3.49173	2.07234	4.07582	2.07737	689	91.0138	690.092	734	706	686	672	260	8.88283	1.98507	1.67942	1.20601	2.16897	1.16763
ACC	High	21	12	10.0505	4.72807	10.0205	1.72848	2.56983	0.64816	3.58673	1.91146	732	84.1014	738.479	810	809	732	726	104	5.22898	0.516023	1.11171	0.176801	1.84107	1.08035
SS	High	4	0	12.6111	9.88596	12.5877	4.0337	2.26836	1.0515	1.39978	4.6488	761	141.705	761.521	826	828	116	121	622	7.27735	1.63836	0.68438	0.36129	0.438563	2.71009
SS	High	4	0	14.2345	14.2325	11.864	4.33308	2.4955	1.02642	1.46538	6.59458	120	118.664	747.696	842	849	100	110	121	7.40921	1.75046	0.862275	0.518308	0.556022	2.45608
SS	High	4	0	15.4659	15.4152	12	4.19899	2.35283	1.14907	1.60426	7.07096	115	114.055	779.954	842	857	112	111	115	7.5577	1.78198	0.757565	0.490949	0.459024	2.67274
SS	High	4	0	11.7334	7.52632	11.7018	4.30205	3.36507	1.04774	1.41281	3.52202	755	148.618	756.912	881	891	898	771	658	7.45601	1.94922	1.07261	0.519034	0.604287	2.19594
SS	High	4	0	12.0625	7.79825	12.0556	4.31292	2.67696	0.948095	1.44979	3.62302	752	139.401	747.696	858	863	815	768	149	6.66211	1.45919	0.789984	0.500406	0.543512	2.21931
SS	High	4	12	15.3516	15.3216	13.1696	3.3373	2.8774	0.708915	1.88966	8.13289	102	102.535	761.521	834	835	785	783	103	7.4503	1.13952	0.843921	0.315985	0.854326	2.71922
SS	High	4	12	12.4084	10.9503	12.424	3.22954	2.72739	0.647058	2.11296	5.37133	748	111.751	752.304	848	845	810	759	112	6.94331	0.960762	0.784799	0.257935	0.82753	2.60847
SS	High	4	12	12.4084	12.383	12.3012	3.22954	2.72739	0.647058	2.11296	5.37133	748	752.304	752.304	848	845	810	759	112	6.94331	0.960762	0.784799	0.257935	0.82753	2.60847
SS	High	4	12	12.9754	7.83918	12.9152	3.57263	2.51485	0.809818	2.07167	4.27899	735	111.751	736.175	849	865	774	769	602	7.32607	1.19641	0.819375	0.322935	0.849743	2.63738
SS	High	4	20	11.6737	8.19298	11.5965	3.00212	2.76129	0.772451	1.85595	3.7477	784	150.922	786.866	854	889	385	882	154	5.69924	0.761581	0.745337	0.388541	0.80107	1.73672
SS	High	4	20	11.47	7	11.4211	2.73022	2.52923	0.992151	2.21737	2.94841	828	141.705	828.341	878	878	825	836	690	5.97932	0.775834	0.752123	0.446924	0.946078	1.73227
SS	High	4	20	11.2157	6.78947	11.1754	2.62846	2.53537	1.10379	2.46851	2.92627	796	153.226	796.083	855	856	814	812	618	5.81681	0.653588	0.699022	0.387868	1.04763	1.71735
SS	High	6	0	16.103	14.1404	16.1053	4.94963	3.28315	1.01678	2.45531	6.38523	739	67.9724	740.783	827	833	799	796	70	9.91335	2.0751	1.5717	0.445818	1.13451	3.26915
SS	High	6	0	15.88	9.02047	15.8977	5.59075	3.23154	1.18282	2.45176	4.36432	732	77.1889	731.567	826	832	799	805	585	9.45354	2.41239	1.29828	0.467438	1.1372	2.91038
SS	High	6	0	15.3775	12.7953	15.3684	5.6229	3.57891	0.902783	1.97198	7.09318	766	86.4055	766.129	849	864	832	852	85	9.08995	2.39009	1.58987	0.353219	0.983898	2.69069
SS	High	6	12	14.0591	7.39035	14.057	3.60598	3.88048	0.980282	2.67401	4.14351	808	95.6221	807.604	871	870	871	862	720	7.87879	1.56447	1.7998	0.369459	1.20213	2.3354
SS	High	6	12	14.4285	10.8114	14.3202	2.96774	4.09949	0.76547	2.65074	4.71732	762	104.839	761.521	827	824	823	818	108	8.25923	0.978143	2.15887	0.241081	1.20246	2.76935
SS	High	6	12	13.6631	11.2778	13.6111	4.18823	3.91679	0.992738	2.27432	5.19444	812	104.839	814.516	880	882	823	810	107	8.1606	1.68842	1.84307	0.454954	1.39749	2.20902
SS	High	6	12	13.6657	8.12573	13.5702	3.34337	4.18874	0.835365	2.68393	3.72631	760	116.359	756.912	863	860	869	818	739	8.12567	1.20129	2.20937	0.355984	1.4207	2.33919
SS	High	6	20	11.8164	8.26316	11.807	3.07016	2.11741	1.32505	2.93672	3.62217	794	91.0138	791.475	914	912	800	807	705	7.24104	0.895387	1.00891	0.476315	1.53358	2.27349
SS	High	6	20	13.4069	7.21053	13.386	3.36279	2.34367	1.57051	3.25459	3.37815	799	95.6221	796.083	854	854	834	821	724	7.21845	1.09724	0.956629	0.526829	1.67348	2.0643
SS	High	6	20	13.4861	11.0322	13.4474	3.32676	2.51338	1.73218	3.37036	5.06212	791	81.7972	793.779	849	858	868	808	86	7.77566	1.1219	1.0957	0.729193	1.79944	2.18118
SS	High	6	20	13.5535	10.2953	13.5292	3.65646	2.42734	1.64362	3.24839	4.55701	777	95.6221	775.346	887	888	852	848	93	8.12709	1.77796	1.17623	0.815549	1.81713	1.98936
SS	High	6	20	13.6679	6.85673	13.652	3.81671	2.61018	1.76641	3.22367	3.25459	796	100.23	796.083	850	847	805	810	696	7.64437	1.37184	1.05	0.836098	1.84504	1.92472
SS	High	11	0	17.041	9.71053	17.0263	6.65062	2.50148	1.70284	1.19532	7.61725	797	74.8848	793.779	854	853	793	795	79	7.31978	2.21964	0.678103	0.489351	0.274791	4.10441
SS	High	11	0	17.5846	10.3947	17.6053	7.05747	3.81069	1.87888	1.17793	8.13622	804	102.535	807.604	869	870	804	809	105	8.96596	3.28168	1.53374	0.86359	0.401845	3.27897
SS	High	11	12	13.7665	7.18421	13.7749	4.19911	3.96281	2.37593	1.94486	3.945	810	91.0138	812.212	869	857	817	78	731	7.73708	1.90835	2.01235	1.33324	0.683588	2.18608
SS	High	11	12	12.9783	6.69298	13.0789	4.26424	3.25758	2.14325	1.55168	3.9158	856	92.6267	855.76	916	914	878	77	780	6.29916	1.39582	1.259	1.02016	0.546114	2.34255
SS	High	11	12	13.3644	9.72222	13.4064	4.15807	3.2067	2.35483	1.72829	4.98372	797	100.23	798.387	871	864	867	95	100	6.9222	1.70656	1.504	1.1651	0.60759	2.26693
SS	High	11	12	11.2148	7.72368	11.1711	1.28168	4.15506	0.988266	2.64146	3.17508	764	88.7097	766.129	748	772	760	836	771	7.00669	0.624988	2.53426	0.508502	1.66411	1.90312
SS	High	11	12	13.6675	6.40643	13.652	3.63646	3.56718	2.38018	1.89723	3.81858	815	81.5668	814.286	895	858	829	816	752	6.75523	1.42588	1.66388	1.31034	0.744858	1.90098
SS	High	12	0	12.7786	12.5789	12.7544	4.8988	2.02549	0.47376	1.21063	5.04697	787	109.447	784.562	812	841	777	107	111	8.99342	3.07366	1.16547	0.327368	0.564614	2.52982
SS	High	12	0	12.8161	9.3538	12.7924	4.63435	2.083	0.440227	1.34653	3.82605	714	114.055	713.134	790	830	776	766	121	8.08579	2.8043	1.14687	0.305429	0.517274	2.11294
SS	High	12	0	12.9758	9.24561	12.9298	4.80412	2.03346	0.503826	1.3993	3.31734	728	93.318	733.871	793	793	777	763	220	8.57805	3.10681	1.17482	0.339142	0.590448	2.10275
SS	High	12	0	12.8441	8.92105	12.8392	4.89564	2.43272	0.495698	1.43362	3.43806	759	141.705	756.912	809	817	787	791	150	8.61534	2.9931	1.3575	0.323917	0.508104	2.20136
SS	High	12	12	13.7896	13.693	10.8684	3.5466	2.77843	0.359936	1.40673	5.41815	111	109.447	720.046	728	830	96	777	113	7.82218	2.62933	1.67424	0.255079	0.708738	1.50817
SS	High	12	12	12.395	12.4035	10.5088	4.40056	2.6991	0.369996	1.03029	4.35315	125	120.968	731.567	782	810	112	117	127	8.01731	3.08287	1.75537	0.289588	0.630963	1.24058
SS	High	12	12	14.0571	13.9254	10.0658	3.77296	2.51195	0.366828	1.23791	5.55649	119	116.359	722.35	814	823	113	117	120	7.72067	2.47341	1.52882	0.253735	0.674978	1.70883
SS	High	12	12	10.2941	10.2632	10.1228	3.8836	2.58856	0.369624	1.19831	3.58013	125	125.576	692.396	775	834	733	792	129	7.55224	2.63339	1.60936	0.264358	0.738204	1.30544
SS	High	12	20	9.18325	6.53509	9.19591	3.07134	1.7809	0.421447	0.963257	2.87653	759	148.618	756.912	861	876	767	803	547	5.6491	1.45577	0.758767	0.283501	0.494857	1.64269
SS	High	12	20	9.5298	6.30263	9.53947	3.68048	1.99652	0.565591	1.12664	1.99322	776	217.742	773.041	831	842	201	779	657	6.18284	2.19405	1.07509	0.436024	0.641402	1.00509
SS	High	12	20	9.51023	6.50585	9.45906	3.73608	2.14957	0.525996	1.29896	2.35788	795	139.401	793.779	859	861	804	113	141	6.20994	2.01147	1.08155	0.355436	0.633254	1.24022
SS	High	12	20	9.40438	8.55263	9.37135	3.47039	1.94737	0.450092	1.51926	4.15929	781	125.576	784.562	850	852	847	774	130	5.84666	1.47613	0.855937	0.245929	0.761497	1.58055
SS	High	12	20	9.59413	9.56725	8	2.2546	2.45093	0.465441	1.81331	3.59992	100	100.23	703.917	883	836	88	100	102	6.26461	0.838601	1.6474	0.389182	1.17762	1.16216
SS	High	13	0	8.84924	5.22368	8.82895	3.32468	1.97282	0.368181	1.19198	2.69604	780	88.7097	779.954	813	812	65	724	567	5.26734	1.64049	0.728576	0.154476	0.524097	1.59768
SS	High	13	0	9.90973	6.68129	9.83918	3.95768	2.49917	0.414763	1.50631	2.34912	734	61.0599	733.871	787	785	683	736	391	5.61795	1.9884	0.932705	0.180714	0.588051	1.3472
SS	High	13	0	10.1403	3.49123	10.0877	3.90201	2.21955	0.546838	1.47051	2.06819	743	87.0968	745.161	774	812	731	743	91	5.12163	2.04585	0.855718	0.21119	0.434636	1.10852
SS	High	13	0	9.05594	6.41813	9.02047	3.61164	2.34817	0.553365	1.35546	2.3114	752	84.1014	754.608	811	833	745	752	85	5.46826	1.95202	0.905824	0.229968	0.586248	1.25583
SS	High	13	0	7.78266	5.50877	7.75439	2.90159	2.01446	0.308879	1.03608	2.46218	740	95.3917	736.866	839	842	837	738	638	5.25832	1.69628	0.737222	0.180079	0.556413	1.48604
SS	High	13	12	9.52816	3.84211	9.52632	2.26319	3.07127	0.344702	1.9469	2.18493	793	111.751	796.083	835	835	788	801	613	5.41463	1.24962	1.57154	0.161855	0.668542	1.22917
SS	High	13	12	8.98159	8.51316	8.96053	3.05195	2.76986	0.495405	1.32865	2.68884	798	84.1014	798.387	821	823	77	794	83	6.04099	2.24997	1.46905	0.307941	0.512712	1.04615
SS	High	13	12	11.0748	7.5614	11.1053	2.78475	3.36104	0.374302	1.87887	3.28682	788	86.4055	789.171	845	844	711	787	575	6.794	1.53189	1.47877	0.216936	0.686216	2.3443
SS	High	13	12	9.66494	6.93421	9.64474	2.37473	2.8181	0.358322	1.45768	2.92188	795	106.452	792.166	856	855	801	797	487	6.54615	1.57279	1.44907	0.243229	0.585024	2.16905
SS	High	13	12	10.1786	7.9152	10.1667	2.56276	3.23429	0.359544	1.59548	3.12755	738	91.0138	733.871	821	819	734	736	90	6.64262	1.74956	1.54425	0.227173	0.56316	2.11162
SS	High	13	20	10.6008	9.21053	10.5789	3.10329	3.0314	0.794374	2.07123	4.07377	723	65.6682	724.654	845	838	726	725	69	6.59494	1.84719	1.53273	0.338447	0.776922	1.55089
SS	High	13	20	10.1103	7	10.0526	2.70914	3.24606	0.6167	1.98989	2.82553	796	106.452	794.931	854	851	721	787	108	5.66225	1.38653	1.48438	0.238206	0.786305	1.32485
SS	High	13	20	9.65658	8.90789	9.61842	2.83058	3.10686	0.599383	1.84355	3.35517	743	84.1014	747.696	823	807	697	739	88	6.17289	1.89467	1.6415	0.283657	0.769773	1.15578
SS	High	13	20	10.0353	6.45322	9.97368	3.0333	3.07265	0.618653	1.93016	2.41953	734	102.535	738.479	818	809	736	739	499	5.37017	1.28408	1.30414	0.20606	0.727887	1.37569
SS	High	13	20	9.84069	5.89181	9.80994	3.19084	3.04298	0.566835	1.86754	2.59676	722	95.6221	720.046	847	838	716	718	99	5.9031	1.52146	1.48175	0.239058	0.76363	1.39772
SS	High	17	0	18.5631	18.3947	16.2895	5.15009	3.37809	1.39917	3.22218	5.85811	97	95.6221	708.525	796	802	98	96	99	10.4322	2.5698	1.59013	0.670652	1.83253	1.24769
SS	High	17	0	18.1279	18.136	17.2588	4.02298	3.60704	1.19496	3.52287	7.26686	52	51.8433	784.562	833	829	779	775	51	10.4096	1.55446	1.46023	0.649133	1.90959	2.14399
SS	High	17	0	18.3846	18.3947	17.5	5.25398	3.57246	1.94175	3.92869	3.74458	77	74.8848	745.392	793	845	79	77	79	10.4466	2.39279	1.48233	0.741023	1.75347	1.50071
SS	High	17	0	16.5701	12.5965	16.4795	4.69633	3.67735	1.24303	3.37259	2.12415	774	77.1889	775.346	817	822	704	77	270	9.90086	2.18947	1.58864	0.70262	1.87664	1.13036
SS	High	17	0	16.0733	15.1053	16.0409	4.19908	3.17075	1.26205	3.1449	7.37561	780	54.1475	779.954	857	859	774	780	55	9.11674	1.33485	1.08839	0.563256	1.5748	2.14727
SS	High	17	12	15.3225	11.7661	15.3216	3.41439	3.11202	0.79594	3.54235	3.51035	752	84.1014	754.608	842	814	774	767	99	8.67948	1.08281	1.20756	0.379865	1.7864	1.93332
SS	High	17	12	16.3114	12.5906	16.2749	3.78256	3.01086	0.908592	3.38204	5.20361	794	111.751	796.083	838	841	789	795	113	8.2405	1.09065	1.04634	0.352155	1.58647	1.96625
SS	High	17	12	15.8947	9.19298	15.883	3.35693	3.10618	0.791407	3.45718	3.07953	778	107.143	782.258	804	863	790	777	357	8.38343	1.13898	1.17222	0.354149	1.68844	1.80332
SS	High	17	12	15.231	11.5789	15.2281	3.92828	3.24719	0.862315	3.33789	4.74176	763	102.535	766.129	837	830	758	822	104	8.59425	1.29905	1.23335	0.405579	1.68479	1.73628
SS	High	17	20	12.7685	10.2953	12.7515	3.56268	1.98089	0.848095	2.71085	2.47876	801	107.143	800.691	881	828	784	793	245	7.37579	1.39272	0.804961	0.394958	1.50403	1.37579
SS	High	17	20	13.543	9.80409	13.4474	4.02174	2.65857	0.88921	3.01857	1.96671	817	125.576	816.82	860	833	123	828	127	8.30678	2.07124	1.31041	0.445259	1.64703	0.904755
SS	High	17	20	13.7899	10.0526	13.7368	3.91099	2.21657	1.01258	3.13297	2.4899	785	109.447	796.083	839	851	684	784	471	8.12573	1.53955	0.920173	0.485917	1.71511	1.39473
SS	High	17	20	12.9059	12.7105	12.8333	3.50058	1.84469	0.989815	2.86217	3.21893	790	114.055	789.171	843	841	109	108	112	7.66372	1.38064	0.709075	0.397879	1.47764	1.689
SS	High	19	0	15.7619	12.0936	15.7895	4.80206	3.01509	0.972364	1.85532	4.41312	779	100.23	779.954	851	842	764	783	103	9.67862	2.50906	1.33262	0.541695	0.870512	2.52825
SS	High	19	0	16.907	14.1316	16.8684	5.79731	3.65675	1.05198	2.2201	4.41904	797	77.1889	802.995	872	863	748	800	82	10.9776	3.0272	1.75237	0.629205	1.08478	2.40267
SS	High	19	0	15.9242	13.1696	15.883	4.61539	3.70884	0.902663	2.37916	4.29144	803	107.143	802.995	818	813	706	787	113	9.83221	2.3107	1.63771	0.482342	1.03992	2.44725
SS	High	19	0	16.6775	16.6053	16.5	5.46535	4.15985	1.62424	2.70347	3.36233	82	81.7972	708.525	842	838	83	707	510	11.0828	3.09039	2.24027	0.579349	1.34349	1.85663
SS	High	19	12	14.473	8.13596	14.4079	4.70372	3.38333	0.914773	1.6337	4.01739	787	139.401	791.475	881	866	775	778	657	7.99065	1.70718	1.28913	0.423551	0.601994	2.45942
SS	High	19	12	13.384	11.114	13.3246	4.3337	3.22226	0.817351	1.31159	4.54159	777	102.535	779.954	866	807	698	773	105	8.0792	1.91058	1.49827	0.448665	0.602654	2.15543
SS	High	19	12	14.405	8.39474	14.3421	3.5447	3.14557	0.871366	1.98869	3.87514	805	89.8618	808.756	907	859	811	811	697	7.27483	1.49225	1.23352	0.420349	0.632774	2.12127
SS	High	19	20	13.231	9.02632	13.2427	3.66021	2.68596	0.984523	2.29598	3.60798	785	97.9263	786.866	906	847	757	790	562	7.53124	1.44126	1.19751	0.434544	0.956526	2.12212
SS	High	19	20	13.631	8.12573	13.652	4.14857	3.21985	1.06887	2.44345	2.59228	787	104.839	786.866	860	854	787	787	240	7.75971	1.89015	1.49376	0.499225	1.06115	1.53196
SS	High	19	20	13.1109	10.3772	13.1199	3.65216	3.05194	1.13308	2.48414	3.50912	748	72.5806	745.392	866	854	721	749	78	7.58894	1.39564	1.34436	0.504706	1.07875	1.90884
SS	High	19	20	12.9268	9.64035	12.9152	3.95381	3.11052	1.03741	2.45106	4.13686	794	107.143	789.171	870	862	792	794	110	7.06646	1.36539	1.24969	0.435907	0.981735	1.79513
SS	High	21	0	13.7092	10.4181	13.652	3.84861	3.2148	1.27347	4.30521	3.47658	719	61.0599	715.438	782	811	718	705	62	8.03179	1.38722	1.64846	0.613883	2.49502	1.19217
SS	High	21	0	16.6857	7.54386	16.6667	4.60663	3.90399	1.718	4.93536	1.86162	736	102.535	731.567	804	805	734	730	352	9.1489	1.92226	1.82207	0.959122	2.60512	1.03417
SS	High	21	0	14.2694	10.5351	14.2602	4.08672	3.17231	1.61493	3.78504	3.22358	695	56.4516	694.7	727	746	702	693	64	8.71516	1.85958	1.69621	1.01909	2.30535	1.13487
SS	High	21	0	16.2565	7.5	16.1842	4.46199	3.31027	1.9148	4.3167	2.65486	783	127.88	784.562	790	839	781	780	131	8.68303	1.86457	1.53146	1.11289	2.31673	1.17095
SS	High	21	0	14.0289	7.66959	13.9737	3.70057	2.81731	1.65365	3.97005	2.75919	663	167.051	671.659	721	697	681	628	11	8.39833	1.56009	1.4009	1.03633	2.13568	1.47841
SS	High	21	12	7.4848	2.5848	7.47368	1.33304	2.03591	0.381301	3.11568	0.881799	739	84.1014	743.088	820	816	739	744	551	3.66397	0.367713	0.819493	0.102057	1.65925	0.382964
SS	High	21	12	8.09315	5.19883	8.07602	1.60302	2.38927	0.689051	3.37612	1.95501	769	51.8433	770.737	782	782	982	692	57	4.77811	0.399594	0.99517	0.145654	1.87021	0.968532
SS	High	21	12	8.61693	4.77632	8.56579	1.63462	2.36796	0.481246	3.29786	1.96276	782	134.101	783.871	887	884	826	790	718	4.94715	0.326809	1.11456	0.135586	1.86624	1.12628
SS	High	21	12	8.68004	4.46053	8.67105	1.18398	2.47016	0.307564	3.71569	1.90633	752	88.7097	750	854	787	790	758	87	4.69255	0.265739	1.11138	0.0712322	1.86877	0.945298
SS	High	21	20	9.3662	4.69737	9.35526	1.41326	2.86637	0.452829	4.52384	1.30467	673	14.977	671.659	725	746	666	667	154	5.15867	0.259932	1.40554	0.0723434	2.58464	0.443336
SS	High	21	20	7.78479	4.5307	7.78509	0.91741	2.65564	0.152985	4.21479	1.55738	662	86.4055	662.442	685	693	621	608	90	4.46622	0.111355	1.05564	0.0184681	2.18093	0.704199
SS	High	21	20	8.63374	8.11842	8.64474	1.20052	2.76376	0.300984	4.35501	3.06036	835	167.051	837.558	865	898	826	795	168	5.02857	0.225641	1.16246	0.0605278	2.55809	0.58688
SS	High	21	20	8.79288	6.04094	8.75439	1.64333	2.95337	0.229123	4.26273	2.12156	743	12.6728	745.392	751	763	666	692	14	4.97925	0.282175	1.39825	0.0384352	2.35561	0.515906
SS	High	21	20	8.36008	4.94152	8.35673	1.17667	2.55248	0.256706	4.24276	0.669624	765	86.4055	763.825	825	823	767	736	109	5.05288	0.234788	1.31771	0.0330694	2.81661	0.28041
SS	Low	1	0	10.8841	6.36842	10.8596	4.00984	2.10103	1.74335	2.18114	2.71846	759	155.53	759.217	848	863	765	751	159	6.16934	1.5244	0.69007	0.835977	1.17204	1.10791
SS	Low	1	0	10.0589	8.61404	10.0175	3.54112	1.70321	1.77693	2.15366	3.56743	759	114.055	761.521	851	853	763	741	116	5.75482	1.02915	0.441096	0.724531	1.17836	1.34272
SS	Low	1	0	10.1405	4.82456	10.1228	3.71112	1.96146	1.70411	2.17339	1.83726	734	160.138	729.263	815	806	727	721	166	5.409	1.2219	0.630778	0.778443	1.2225	0.845865
SS	Low	1	0	10.2929	7.17544	10.2632	3.66903	1.88349	1.79554	2.25206	2.82482	743	134.793	740.783	824	840	731	749	137	5.89314	1.20544	0.616917	0.843163	1.37268	1.00517
SS	Low	1	0	10.6	7.70175	10.5789	3.86545	1.87311	1.68264	2.37099	3.01684	769	134.793	770.737	850	855	765	766	136	5.6502	1.10691	0.473292	0.68713	1.14368	1.2556
SS	Low	1	12	12.0901	6.77485	12.0556	2.74622	2.19371	2.18404	2.66795	2.40737	740	194.7	738.479	821	832	753	748	199	6.09779	0.988365	0.76256	1.10229	1.26947	1.17498
SS	Low	1	12	10.6464	8.36842	10.5789	2.29569	1.54705	2.17373	2.12411	3.20512	788	167.051	786.866	855	853	827	793	167	5.20099	0.56354	0.368908	0.923765	0.858134	1.43928
SS	Low	1	12	10.601	6.40351	10.614	2.56955	1.67137	2.29983	2.33063	2.47444	743	194.7	743.088	838	856	827	749	651	5.24133	0.667684	0.435794	0.958916	1.02191	1.25383
SS	Low	1	12	11.1529	4.82456	11.1404	2.83201	1.90634	2.57402	2.27494	2.14994	750	130.184	747.696	805	804	765	757	563	5.74996	0.955093	0.598139	1.25951	0.976659	1.15765
SS	Low	1	12	11.3999	5.49123	11.386	2.59317	2.2756	2.48361	2.21944	1.91215	704	197.005	701.613	815	820	759	760	207	6.17034	0.942912	0.826749	1.34592	1.14763	1.11837
SS	Low	1	20	9.16239	8.85965	9.14035	3.52979	1.59819	1.64721	1.46883	4.42455	755	153.226	754.608	849	876	793	740	155	5.27908	1.07933	0.442962	0.668906	0.651884	1.59851
SS	Low	1	20	10.0714	5.80702	10.0526	3.82176	1.80616	1.90253	1.65196	3.01121	733	203.917	729.263	851	875	779	739	207	5.17543	1.22502	0.497877	0.765528	0.634855	1.35847
SS	Low	1	20	10.6139	4.4386	10.5789	3.38539	1.83962	2.05646	2.1249	2.79687	679	104.839	683.18	813	812	702	687	475	6.01009	1.19838	0.660809	0.893802	0.913373	1.50297
SS	Low	1	20	9.91994	5.14035	9.87719	3.58913	2.08064	1.94754	1.96026	2.36298	728	164.747	729.263	828	842	775	710	169	4.99856	1.17967	0.642396	0.765712	0.810111	1.04768
SS	Low	1	20	10.2663	7.14912	10.2193	3.63323	2.04034	2.05362	2.13999	3.7621	698	91.0138	697.005	819	826	700	704	93	6.19216	1.42963	0.67103	0.941953	0.930051	1.44355
SS	Low	5	0	15.8347	7.55556	15.7895	3.4054	2.49277	2.10655	2.21344	3.44512	732	84.1014	731.567	804	800	730	744	715	7.59966	1.29686	0.901555	0.900088	0.867553	2.0397
SS	Low	5	0	14.435	9.01316	14.364	2.99066	1.94505	2.03944	1.92169	3.58315	745	84.1014	743.088	791	788	747	746	671	7.83024	1.30062	0.816994	1.07363	0.891316	2.15145
SS	Low	5	20	15.1116	5.07602	15.0877	3.18126	2.11697	2.16554	2.25639	3.81659	648	109.447	648.618	730	726	708	707	564	7.53614	1.54736	0.939824	0.946249	0.971845	2.00743
SS	Low	5	20	13.8298	7.14327	13.7749	3.54802	1.76784	2.23709	2.14386	2.90886	738	100.23	740.783	816	799	740	745	658	7.75415	1.80181	0.865616	1.17288	1.09257	1.76107
SS	Low	5	20	16.0713	6.15789	16.0409	3.47363	2.28483	2.31302	2.45639	3.79737	734	91.0138	738.479	767	759	707	780	718	7.61257	1.50116	0.788351	0.953933	0.892199	2.20704
SS	Low	5	20	14.264	4.62719	14.2763	3.39413	2.57163	2.27327	2.38311	2.8639	757	302.995	754.608	802	827	778	776	696	6.18563	1.32851	0.826759	0.883796	0.902591	1.45205
SS	Low	5	20	15.0292	3.55263	14.9211	2.87894	2.29572	2.36656	2.50195	3.57246	721	125.576	717.742	778	794	721	718	704	6.58656	1.2048	0.813923	0.941159	0.884193	1.76526
SS	Low	8	0	14.1955	4.89035	14.1447	4.88934	3.10582	1.22458	2.50324	3.165	719	107.143	722.35	811	811	779	719	535	7.79004	1.66914	1.2564	0.417785	1.0658	2.04543
SS	Low	8	12	12.8136	12.2193	12.7924	4.16024	1.55023	2.75928	2.11911	5.23796	751	67.9724	754.608	790	790	759	735	67	8.15573	2.23957	0.566008	1.78529	1.09406	1.67076
SS	Low	8	12	13.1647	10.8275	13.1608	4.02256	1.83775	2.89791	2.5758	4.60726	731	63.3641	736.175	780	806	775	715	66	7.87062	1.91506	0.747256	1.58751	1.37886	1.52485
SS	Low	8	12	14.0851	7.66959	14.0556	3.64334	1.89077	2.8056	3.01916	2.65801	664	63.3641	662.442	760	771	766	656	69	8.85284	2.01715	0.835226	1.81194	1.73864	1.68893
SS	Low	8	12	14.0541	14.057	13.8816	3.89328	1.97882	2.79401	2.82579	6.69518	47	49.5392	720.046	760	777	784	710	48	8.46726	1.86301	0.828008	1.53378	1.42374	1.89783
SS	Low	8	12	13.1133	10.3684	13.1053	4.01431	1.84886	2.72409	2.55403	3.18739	724	56.4516	724.654	782	788	739	718	58	7.97186	2.00302	0.780654	1.70623	1.44996	1.46736
SS	Low	8	20	13.5062	10.4181	13.4883	3.8591	2.07066	2.48589	2.80155	4.42429	700	86.4055	699.309	773	781	746	746	86	8.339	1.59008	1.00705	1.54298	1.83221	1.50992
SS	Low	8	20	14.0752	6.11842	14.057	4.17004	2.14524	2.36811	2.74592	2.69284	696	70.2765	692.396	786	801	701	763	585	8.27913	1.65821	0.899244	1.35946	1.70792	1.68174
SS	Low	8	20	14.7178	7.21491	14.6272	4.2462	2.16856	2.51363	2.93095	2.53189	726	84.1014	729.263	747	744	694	674	450	9.14728	1.95336	1.1173	1.6428	1.88159	1.62226
SS	Low	8	20	14.4138	7.12719	14.3202	4.11975	2.17884	2.76435	3.2999	2.23917	714	97.9263	713.134	797	799	732	718	494	8.81587	1.77107	1.10653	1.63952	2.12774	1.36551
SS	Low	8	20	13.8367	9.51754	13.7749	3.87207	2.19532	2.46025	2.82883	4.21227	726	61.0599	726.959	764	777	729	724	60	8.41744	1.67586	0.972982	1.4851	1.83354	1.5845
SS	Low	16	0	14.3254	9.71491	14.2763	3.20271	2.08076	1.98536	3.08844	4.59926	763	81.7972	763.825	824	830	783	76	688	7.48402	0.939248	0.427045	0.949589	1.62452	2.90598
SS	Low	16	0	13.7668	7.38889	13.7339	3.66164	1.56994	2.15971	2.71993	3.62621	751	116.359	754.608	789	814	743	745	664	8.13157	1.74431	0.490275	1.28995	1.69329	2.30812
SS	Low	16	0	13.0419	7.30702	12.9971	2.8297	1.25324	2.01913	2.7026	3.99964	784	148.618	782.258	801	805	784	773	681	7.47606	1.22411	0.344934	1.24735	1.5986	2.46518
SS	Low	16	0	13.2251	11.155	13.1608	2.97493	1.163	2.07657	2.77591	4.38595	748	123.272	750	793	817	758	119	127	7.88522	1.31867	0.410857	1.2929	1.74818	2.50321
SS	Low	16	12	12.2381	8.28947	12.1784	3.83131	1.34567	1.11736	1.20379	5.70747	768	91.0138	768.433	828	842	815	823	96	7.11954	1.53117	0.277187	0.728725	0.47682	3.59808
SS	Low	16	12	12.6121	6.89766	12.5877	4.26824	1.57137	1.1968	1.17152	4.42927	777	109.447	775.346	821	831	764	797	708	7.07363	2.04195	0.400354	0.792964	0.422222	2.95637
SS	Low	16	12	12.8944	6.3655	12.8743	4.37779	1.61854	1.21265	1.29884	4.51848	858	139.401	860.599	883	888	858	849	766	6.85019	1.77468	0.388471	0.65683	0.465086	3.10259
SS	Low	16	12	12.0902	4.80994	12.0965	4.16803	1.67817	1.02649	1.20847	4.03243	786	139.401	789.171	805	824	783	793	670	6.00945	1.59365	0.46155	0.523093	0.415074	2.64005
SS	Low	16	12	11.2953	6.50877	11.2456	3.66797	1.04441	1.11071	1.0554	4.21736	782	104.839	779.954	827	834	784	810	746	6.14369	1.56434	0.252365	0.55743	0.410108	2.91502
SS	Low	16	20	10.2972	6.05263	10.2281	1.96193	0.945252	1.57916	1.57754	4.12676	782	144.009	784.562	782	847	781	801	707	5.57453	0.924711	0.205786	1.00431	0.732249	2.42452
SS	Low	16	20	11.1026	2.68421	11.0351	2.10115	1.38506	1.46181	2.07028	3.90539	794	208.525	793.779	861	871	788	805	731	4.36857	0.416403	0.324298	0.390394	0.766938	2.21452
SS	Low	16	20	9.67148	4.77632	9.67105	1.68945	1.19234	1.41161	1.7893	3.79965	780	100.23	777.65	833	857	721	787	710	5.20023	0.559904	0.288103	0.796319	0.972066	2.31151
SS	Low	16	20	11.856	7.84211	11.807	2.58647	1.62529	1.67763	2.09385	5.43944	789	102.535	791.475	852	851	797	799	105	5.59472	0.971632	0.423218	0.945763	0.827018	2.15545
SS	Low	16	20	11.5544	2.68421	11.4912	2.75891	1.65555	1.83091	2.09413	3.29728	765	139.401	763.825	834	860	757	763	683	5.08341	0.870005	0.458218	0.801888	0.860462	1.83012
SS	Low	18	0	13.2259	4.93275	13.2018	3.65027	3.09771	1.32254	2.54954	4.02188	743	74.8848	745.392	837	844	705	735	615	7.57936	1.37906	1.30605	0.509819	1.13844	2.49445
SS	Low	18	0	14.4036	7.08333	14.364	4.13898	3.77313	1.62851	2.63866	3.27416	739	111.751	745.392	825	807	669	739	484	8.52359	1.65159	1.79119	0.847525	1.39991	2.17282
SS	Low	18	0	13.0712	5.2193	12.9971	3.60615	3.13676	1.60786	2.28477	4.85903	770	84.1014	766.129	865	876	781	785	692	6.44472	0.929084	0.851848	0.526358	0.695283	2.82562
SS	Low	18	0	13.4014	5.26023	13.3655	3.8159	3.10625	1.64255	2.47906	4.02441	816	156.221	825.346	866	848	766	768	636	6.59771	1.05762	0.934593	0.616008	0.958185	2.41022
SS	Low	18	0	14.3731	5.8114	14.364	3.2193	3.02714	1.91916	2.84422	4.09082	768	70.5069	770.046	832	821	758	763	653	6.7269	0.900673	1.04508	0.668003	1.07171	2.43315
SS	Low	22	0	14.8729	3.70614	14.8465	4.20227	4.15741	0.60151	1.82738	6.24306	725	109.217	723.041	836	818	694	795	587	7.54953	1.76535	1.69291	0.372861	0.629348	3.55833
SS	Low	22	0	13.4281	5.30117	13.4064	3.98791	3.73694	0.958393	1.26018	6.19298	686	224.654	683.18	811	814	333	737	626	7.07643	1.77568	1.65009	0.518286	0.429521	3.18666
SS	Low	22	0	15.6334	7.22807	15.6023	5.94274	5.14218	1.16655	1.66078	5.03391	678	144.009	678.571	719	734	704	660	477	8.69974	2.75302	2.35322	0.80497	0.653733	2.7746
SS	Low	22	12	11.6856	6.4386	11.7018	3.87196	3.09222	0.873349	0.615316	6.55428	758	175.576	758.986	839	841	163	800	696	6.73622	1.51559	0.983399	0.507032	0.227731	3.78534
SS	Low	22	12	11.876	2.7193	11.8772	4.66616	3.6848	0.736573	0.66337	5.55612	699	70.5069	706.452	808	808	483	697	529	6.84687	1.86527	1.33907	0.532249	0.256997	3.1875
SS	Low	22	12	11.4145	6.05263	11.386	4.07073	3.44101	0.982245	0.60885	4.39935	732	203.226	731.336	839	837	410	722	667	6.70321	2.15865	1.64673	0.546744	0.273798	2.39737
SS	Low	22	12	12.6322	3.45906	12.6696	5.15001	4.10402	0.736952	0.906078	5.13669	717	255.76	717.512	850	849	720	719	649	6.00754	1.69537	1.37016	0.337137	0.256712	2.6264
SS	Low	22	12	13.5011	5.7924	13.4883	5.59764	4.74392	0.715037	1.09392	5.50479	674	81.7972	676.267	763	762	699	673	494	7.78685	2.25663	1.7549	0.438192	0.304972	3.31238
SS	Low	22	20	12.6146	2.96784	12.5468	3.76127	3.68401	0.483808	1.5588	6.22308	741	45.6221	739.631	878	873	667	801	615	7.12995	1.41843	1.54436	0.271186	0.509395	3.68298
SS	Low	22	20	12.3216	2.84211	12.2924	4.7052	4.0186	0.912896	1.26517	4.68918	779	125.576	782.258	874	876	507	774	602	6.55198	1.97151	1.60936	0.590291	0.423258	2.37186
SS	Low	22	20	12.6642	1.61696	12.6696	4.71133	4.5309	0.712736	1.40374	4.77192	725	76.0369	728.571	789	784	404	723	572	6.48332	1.77966	1.64133	0.420441	0.41834	2.65038
SS	Low	24	0	15.9915	8.69298	15.9386	3.75185	3.11925	2.23324	2.43161	7.49636	787	67.7419	786.636	855	854	786	801	654	9.41005	1.13984	1.02158	1.12468	1.02751	5.08176
SS	Low	24	0	18.8528	12.1842	18.7632	5.75363	4.13577	2.79508	2.74748	8.64436	747	26.4977	743.088	797	790	767	753	30	10.548	2.1459	1.49589	1.3737	1.06087	4.55493
SS	Low	24	0	18.3947	11.9737	18.3947	4.95702	4.32703	2.4466	3.12858	6.93782	746	61.0599	745.392	825	821	740	752	64	10.0795	1.70885	1.46789	1.19261	1.20429	4.54577
SS	Low	24	0	18.354	9.32749	18.2749	5.03845	4.34656	2.51179	3.27239	6.178	789	86.4055	791.475	859	847	792	790	632	9.6628	1.63594	1.47079	1.21966	1.26532	4.14486
SS	Low	24	12	14.175	5.50439	14.057	4.92535	2.58087	1.25431	1.22836	7.47018	725	81.7972	720.046	822	825	742	746	646	7.38315	1.47284	0.717042	0.370626	0.320384	4.71347
SS	Low	24	12	13.7721	9.02632	13.7339	5.30315	3.15453	1.32701	1.37104	7.35793	765	40.3226	770.737	812	814	760	766	42	7.41685	1.76152	0.96465	0.425829	0.387782	4.17853
SS	Low	24	12	13.9833	6.52924	13.8977	5.41638	2.72048	1.19624	1.32648	6.38724	737	130.184	738.479	812	811	750	754	643	6.79399	1.64232	0.69775	0.324761	0.345828	4.05961
SS	Low	24	12	13.0332	6.3655	12.9971	4.93237	3.22843	1.03472	1.35916	5.6695	743	59.447	750.691	839	838	753	824	62	6.99917	1.7622	1.03318	0.351453	0.416977	3.74021
SS	Low	24	12	13.4425	6.03801	13.4064	5.35674	3.28686	1.1774	1.35063	5.80963	733	49.5392	731.567	813	801	682	822	522	7.17322	1.74529	0.996082	0.450032	0.508953	3.76292
SS	Low	24	20	12.4868	4.11404	12.5468	3.62898	2.28951	1.34316	2.0302	7.0824	780	76.0369	781.106	837	837	786	806	659	6.41016	0.804271	0.492609	0.305039	0.618267	4.45882
SS	Low	24	20	12.7954	3.90936	12.7924	4.36598	2.90107	1.42255	2.19824	5.87119	708	72.5806	759.217	798	799	710	762	616	6.28174	1.22183	0.828269	0.375585	0.724756	3.48754
SS	Low	24	20	12.8519	4.0731	12.8333	4.18476	2.6062	1.51022	1.90677	5.98605	737	33.4101	740.783	799	799	740	736	601	6.16099	1.13976	0.690357	0.355503	0.536234	3.74924
SS	Low	24	20	11.9545	6.22807	11.9474	3.70072	2.578	1.26386	1.99745	6.56603	782	51.8433	786.866	850	847	823	735	620	6.45024	0.876594	0.648388	0.315491	0.625565	4.26299
SS	Low	24	20	13.5135	4.0731	13.5292	4.37	2.92631	1.48907	2.32306	5.90999	744	139.401	740.783	834	830	806	799	607	6.46521	1.16023	0.876522	0.402126	0.762765	3.60044
SS	Low	25	0	13.6756	6.47368	13.6316	4.51338	3.28527	0.986358	2.91721	2.32665	652	21.8894	650.922	716	711	685	657	364	7.84213	1.98783	1.42676	0.658311	1.45862	1.14336
SS	Low	25	0	13.7735	9.3538	13.8158	4.58654	3.23147	0.998886	2.77026	3.53139	666	54.1475	664.747	716	715	701	652	52	7.90435	1.97899	1.40225	0.643029	1.49889	1.14493
SS	Low	25	0	14.3545	11.1491	14.3421	4.84566	3.45209	1.00953	3.06915	4.49738	651	3.45622	648.618	697	663	643	575	1	8.55664	2.43991	1.64968	0.720688	1.61099	0.882847
SS	Low	25	0	14.2538	6.56433	14.2193	4.72599	3.31211	1.04234	2.9145	2.21453	669	88.7097	671.659	762	764	673	659	97	8.01333	2.10593	1.54129	0.698988	1.57317	0.915459
SS	Low	25	12	12.9909	7.92105	12.9561	4.32216	3.09073	0.969217	2.08705	4.41557	632	24.1935	630.184	709	716	611	608	28	7.19424	1.71181	1.26249	0.369967	0.897426	1.7164
SS	Low	25	12	12.3085	10.5409	12.2602	3.45869	2.68	0.954718	2.36614	3.54515	633	14.977	632.488	717	706	7	665	348	7.33849	1.61789	1.20569	0.390659	0.983365	1.83514
SS	Low	25	12	12.1037	6.03801	12.0965	4.57871	3.46972	0.771702	2.16869	2.7018	569	21.8894	572.581	726	728	561	559	28	6.94438	1.9339	1.57405	0.37528	1.04085	0.962969
SS	Low	25	12	12.1723	5.42105	12.1579	4.72598	3.42816	0.809166	1.99813	1.72577	649	56.4516	648.618	727	715	654	666	61	7.05115	2.38428	1.77978	0.410893	0.927532	0.566702
SS	Low	25	12	13.5178	13.4211	13.5263	5.11338	3.75446	0.816225	2.05434	6.39187	606	10.3687	604.839	712	700	594	597	14	8.578	2.64192	2.01047	0.494461	1.176	1.00193
SS	Low	25	20	12.4377	8.57602	12.3421	3.48175	2.11783	1.40655	2.0221	4.81778	709	88.7097	706.221	817	816	758	701	94	6.61602	1.17316	0.704308	0.559426	0.871305	2.11492
SS	Low	25	20	12.9619	8.12865	12.9942	4.25796	2.48453	1.45922	2.16014	4.71935	682	107.143	694.7	790	808	660	669	105	7.40618	1.90138	1.10377	0.714387	1.05908	1.41789
SS	Low	25	20	12.8941	7.6345	12.9152	4.19559	2.69371	1.39411	2.5792	2.95415	701	74.8848	703.917	752	758	607	706	77	7.93239	2.19256	1.42224	0.821321	1.36637	0.938002
SS	Low	25	20	11.5328	6.40351	11.5263	4.38873	2.72993	1.28019	1.87546	1.82451	617	61.0599	618.664	725	728	609	612	62	6.84078	2.08975	1.38032	0.726323	1.08606	0.631435
SS	Low	26	0	19.2868	18.8012	14.9415	4.77063	3.31561	2.55679	3.9702	9.88155	1	8.06452	586.406	706	722	1	1	1	9.59003	1.93621	1.61333	1.22735	1.76547	3.07233
SS	Low	26	0	14.4848	13.75	14.4956	4.50378	3.50088	2.47499	4.09053	6.12963	689	61.0599	692.396	749	762	678	60	67	9.39392	1.91517	1.64298	1.45536	2.09431	2.38635
SS	Low	26	0	12.8803	9.68129	12.8743	3.95664	3.00481	2.29312	4.16567	3.7194	644	44.9309	641.705	757	760	640	37	374	7.64741	1.70298	1.1875	1.22041	1.52747	2.08398
SS	Low	26	0	14.3545	14.4079	14.364	4.36408	2.88604	2.82811	3.72558	6.76639	50	49.5392	729.263	745	753	732	45	54	8.6134	1.62683	1.09304	1.47651	2.00601	2.45279
SS	Low	26	0	14.667	8.35526	14.6272	3.12746	2.45845	2.28341	4.59738	4.99832	701	65.6682	699.309	834	809	703	765	536	7.74632	0.965437	0.806385	1.16282	1.93379	2.8241
SS	Low	26	12	10.8329	6.08772	10.7544	4.61254	2.46926	1.08861	1.5682	4.8719	766	130.184	773.041	839	842	768	782	565	6.08616	1.53298	0.662583	0.366641	0.658101	2.918
SS	Low	26	12	10.0074	6.08772	10.0175	4.1027	3.2912	1.06543	1.73525	3.61111	821	169.355	821.429	882	877	754	134	534	5.55662	1.37472	1.10451	0.363494	0.666278	2.24162
SS	Low	26	12	10.6532	9.56579	10.6711	3.95463	3.53068	1.54961	2.04277	5.11004	750	88.7097	754.608	846	865	87	808	587	7.0143	1.74301	1.11691	0.431319	0.761355	3.08163
SS	Low	26	12	10.8906	5.38596	10.9298	3.96403	3.72076	1.35733	2.36433	4.49384	727	97.9263	729.263	848	848	660	716	438	6.1718	1.1391	1.1917	0.523354	0.957169	2.45346
SS	Low	26	12	13.0918	12.9561	12.1374	3.70221	3.76764	1.59504	3.02655	7.29001	74	72.5806	747.696	818	850	75	71	78	7.50622	1.1464	1.24661	0.613079	1.25793	3.18817
SS	Low	26	20	11.5791	4.2076	11.576	4.16943	2.99193	0.833392	2.88085	3.77633	736	74.8848	738.479	810	806	719	790	509	6.09061	1.31716	1.17465	0.246275	1.39962	2.01299
SS	Low	26	20	11.9189	6.96491	11.8772	4.16927	3.32527	0.899944	3.93405	3.86055	795	109.447	796.083	855	867	727	795	592	6.4619	1.12658	1.15215	0.324142	1.86253	2.06869
SS	Low	26	20	10.2307	7.03509	10.2281	4.49663	2.6531	0.873592	4.19793	3.50183	816	141.705	812.212	888	875	139	124	561	5.92879	1.20302	0.884945	0.324192	1.79129	1.81432
SS	Low	26	20	11.0816	4.40351	11.1053	4.24242	3.3502	0.863741	3.23935	3.44542	770	72.5806	770.737	858	853	767	779	556	6.14313	1.20779	1.22583	0.316986	1.88559	1.63802
SS	Low	26	20	10.6607	9.09211	10.6447	4.75848	3.35329	1.00546	3.98106	3.6799	706	54.1475	703.917	799	803	57	36	63	6.17631	1.48482	1.18011	0.311946	1.6819	1.6685
SS	Low	1	0	9.29082	7.32895	9.32895	3.46706	1.99162	1.40061	2.13416	2.24144	790	150.922	786.866	853	851	744	738	155	5.95628	1.44336	0.763926	0.841094	1.48027	0.761205
SS	Low	1	0	10.2729	6.54386	10.2632	3.85884	2.17503	1.55887	2.51506	1.83784	844	150.922	844.47	856	861	792	798	153	5.71729	1.23977	0.684274	0.754571	1.40949	0.879032
SS	Low	1	0	9.96473	6.82895	9.93421	3.71823	2.44166	1.43024	2.47043	1.8405	799	178.571	796.083	856	857	795	793	607	6.04922	1.55649	0.884967	0.815657	1.49247	0.673908
SS	Low	1	0	10.488	6.75439	10.5439	3.82925	2.38218	1.3185	2.88975	1.48998	757	132.488	756.912	858	858	759	758	568	6.00351	1.35077	0.913071	0.675602	1.64775	0.71852
SS	Low	1	0	8.61057	8.56579	8.35526	2.68669	2.04398	1.20595	2.43279	2.55462	153	150.922	786.866	858	853	742	151	155	5.59041	0.914017	0.746269	0.696741	1.51632	0.905392
SS	Low	1	12	11.2468	5.91228	11.2456	2.68887	2.30108	1.98408	2.95482	1.92683	819	236.175	819.124	908	914	844	824	687	5.57177	1.00243	0.674775	1.01889	1.43246	0.844088
SS	Low	1	12	9.21184	5.86257	9.22515	2.17639	1.9584	1.85193	2.4448	1.6105	809	256.912	807.604	869	875	812	805	261	5.11097	0.760054	0.616287	1.04802	1.32809	0.783537
SS	Low	1	12	10.9739	6.4386	10.8947	2.25491	1.97399	1.98016	2.78832	2.17397	797	187.788	798.387	877	914	839	819	699	5.96093	0.784623	0.616889	1.10935	1.46589	1.13818
SS	Low	1	12	10.2466	6.40351	10.193	2.28157	1.93826	1.92616	2.46973	1.9897	819	162.442	821.429	868	900	841	818	666	5.80381	0.779964	0.622461	1.03297	1.42436	1.09888
SS	Low	1	12	11.1366	8.15789	11.1404	2.62214	2.32563	1.86745	2.80266	2.53118	808	150.922	812.212	866	900	878	817	154	6.60908	1.0636	0.858849	1.19787	1.55248	1.12151
SS	Low	1	20	10.492	6.36842	10.4737	4.09328	3.08911	1.85423	2.4716	1.51496	780	169.355	779.954	853	895	758	769	558	6.24607	2.0021	1.18189	1.00306	1.36057	0.462787
SS	Low	1	20	9.80523	9.7807	9.04971	3.30204	2.22001	1.68443	2.31665	3.15113	177	176.267	692.396	927	912	801	174	178	6.53007	1.69684	1.01814	1.12926	1.42309	0.805284
SS	Low	1	20	9.82134	7.75	9.80263	3.25753	2.84601	1.63608	2.87103	2.01012	785	146.313	782.258	856	862	724	735	148	6.32296	1.37496	1.1299	0.982111	1.60283	0.782951
SS	Low	1	20	10.9674	11	9.91228	3.97629	2.80551	1.74779	2.59527	3.79144	124	125.576	779.954	862	860	712	125	125	6.31107	1.61476	1.05352	0.959689	1.31059	0.865118
SS	Low	1	20	10.077	6.54386	10.0526	3.50217	2.84478	1.62311	2.70016	1.88575	786	137.097	784.562	852	852	713	771	281	6.38441	1.3848	1.05004	0.909892	1.48677	0.964356
SS	Low	5	0	15.3826	6.19883	15.3684	3.55082	2.79113	1.94402	2.93042	3.18297	824	76.0369	819.816	895	894	860	866	759	8.11064	1.48464	1.03626	1.0229	1.3236	1.84047
SS	Low	5	20	7.85248	4.79678	7.82602	0	3.02847	0	2.99072	1.37938	737	120.276	736.866	1	878	1	741	686	5.05992	0	1.76703	0	1.97091	0.855727
SS	Low	5	20	12.7824	4.0117	12.807	2.7617	2.39195	2.08009	2.42271	2.7144	827	132.488	828.341	866	872	828	831	762	5.81213	1.07376	0.841729	0.84936	0.981937	1.33878
SS	Low	8	0	13.4077	7.66667	13.4211	5.08878	3.05105	1.34815	2.08643	2.49083	665	107.143	669.355	682	709	659	658	527	7.86272	2.80598	1.38453	0.59758	0.883119	1.36065
SS	Low	8	0	11.162	10.4035	11.2105	5.17581	2.65143	1.19555	1.3999	3.36746	674	109.217	676.037	738	753	687	670	110	6.89732	2.84371	1.30897	0.668886	0.768373	0.800619
SS	Low	8	0	15.9305	8.16374	15.9766	5.36393	3.62158	1.37461	2.68332	2.4611	555	84.3318	548.848	603	610	560	553	462	6.95753	2.41208	1.36307	0.425049	0.852089	1.16226
SS	Low	8	12	12.7104	9.39474	12.6287	4.09561	1.76062	2.65438	2.38034	3.68949	797	88.7097	798.387	840	850	805	801	89	7.37385	1.96475	0.612884	1.40294	1.05494	1.64006
SS	Low	8	12	11.9894	11.807	11.9474	4.26256	1.72592	2.29854	2.14528	4.61808	787	67.9724	791.475	809	812	854	770	65	7.14574	2.27822	0.545119	1.26067	0.84568	1.54526
SS	Low	8	12	11.5348	10.6696	11.5468	4.3154	1.79892	2.541	2.34469	3.25005	757	86.4055	756.912	812	814	774	755	87	7.435	2.1934	0.766161	1.53966	1.17347	1.28147
SS	Low	8	20	11.6683	7.72222	11.6111	3.6424	1.64158	1.76142	2.17084	3.38429	784	175.576	786.636	848	856	845	818	178	5.92045	1.31891	0.533429	0.781603	1.12224	1.38957
SS	Low	8	20	11.4691	8.92982	11.4211	3.96605	1.8884	1.88066	2.23631	4.04796	777	97.9263	782.258	856	859	825	783	99	6.88772	1.54947	0.684639	0.975546	1.31851	1.49765
SS	Low	8	20	11.1781	8.64912	11.1754	3.56438	1.63774	1.86768	2.40193	3.72983	809	118.664	816.82	837	836	845	805	118	5.79053	1.12103	0.549116	0.797402	1.2615	1.31247
SS	Low	8	20	12.4214	5.97661	12.4327	3.96603	1.87562	2.16487	2.61701	2.92994	808	131.336	803.226	850	878	863	861	135	6.13609	1.32286	0.593711	0.814343	1.27012	1.37654
SS	Low	16	0	14.225	11.3816	14.2325	4.03881	1.5875	2.36981	2.94605	3.34301	828	109.447	830.645	854	850	823	833	733	8.79214	2.15976	0.470464	1.45428	1.82427	2.23007
SS	Low	16	0	12.8345	11.155	12.8333	3.37397	1.55221	1.89104	3.84606	3.07096	805	120.968	805.3	839	842	814	121	777	7.21525	1.21171	0.4206	1.02486	1.86712	2.07333
SS	Low	16	0	12.902	8.24854	12.9152	2.78005	1.15883	1.80602	3.04275	3.89242	822	167.051	828.341	844	835	834	826	754	7.62082	1.21216	0.350804	1.17117	1.99782	2.22765
SS	Low	16	0	11.6935	11.5965	11.6667	3.13439	1.18671	1.93437	4.08675	3.80844	763	118.664	766.129	824	827	822	116	264	7.46947	1.08517	0.388417	1.08603	2.05136	2.23021
SS	Low	16	0	12.0259	11.9737	11.155	2.58813	1.15727	1.96037	3.5768	3.40734	141	137.097	796.083	848	859	129	130	692	7.75452	1.23228	0.387719	1.21568	2.02864	2.22317
SS	Low	16	12	10.9846	9.34795	10.9561	3.9115	1.35554	1.18361	1.67645	3.94726	836	123.272	839.862	868	871	112	112	739	6.95182	1.89901	0.376893	0.694576	0.741677	2.73431
SS	Low	16	12	10.7473	9.11404	10.7222	4.01156	1.16235	1.05144	1.84406	4.31515	779	114.055	775.346	851	849	835	94	117	6.64963	1.75043	0.3363	0.640235	0.72654	2.65519
SS	Low	16	12	10.4488	10.3129	10.4591	3.79409	1.30682	1.02993	2.0394	4.18116	845	118.664	846.774	859	872	227	118	123	6.60533	1.76707	0.378731	0.665183	0.717996	2.54861
SS	Low	16	12	9.09163	8.58187	9.07895	3.91489	1.58056	0.822562	1.83431	3.09512	790	132.488	786.866	858	861	127	131	265	6.30647	2.06753	0.545926	0.497336	0.8134	1.95623
SS	Low	16	12	10.4228	9.45614	10.3684	4.2672	1.67281	1.02512	1.72348	3.15094	839	144.009	842.166	857	876	137	137	148	6.72152	2.35568	0.559567	0.644117	0.777608	1.9386
SS	Low	16	20	10.1718	5.45614	10.1228	2.56831	1.60723	1.20197	2.04965	2.88964	834	190.092	835.253	851	855	888	824	190	4.56187	0.711266	0.336881	0.55185	1.02109	1.64454
SS	Low	16	20	9.56651	5.14474	9.53947	2.13825	1.24506	1.29355	2.1626	3.40451	819	183.18	823.733	873	857	860	828	696	4.85816	0.706619	0.298201	0.68132	1.19068	1.67639
SS	Low	16	20	10.0192	6.19006	9.99123	2.75487	1.34139	1.4016	2.1071	3.44897	817	120.968	814.516	847	820	819	819	127	5.02649	0.976248	0.302528	0.733218	1.10813	1.59263
SS	Low	16	20	9.88817	6.69737	9.85526	2.67181	1.15155	1.43226	2.05365	3.25234	853	130.184	855.991	862	856	868	864	130	5.42955	1.00991	0.302785	0.740761	1.18958	1.78822
SS	Low	18	0	12.3298	10.3363	12.3012	3.61943	3.53482	1.01653	2.19294	3.9503	827	76.0369	833.641	883	885	774	834	78	7.88669	1.72142	1.48637	0.59398	1.13996	2.2673
SS	Low	18	0	13.5815	6.32456	13.5292	3.65585	3.89538	1.37975	2.44409	3.24152	811	56.682	808.756	862	897	810	861	199	7.71029	1.54166	1.64687	0.666012	1.31066	1.93714
SS	Low	18	0	11.7741	3.14035	11.807	3.02739	3.00046	0.940894	1.94001	3.11318	836	98.1567	836.406	879	912	825	867	793	6.75236	1.29078	1.25093	0.569094	1.04975	1.98638
SS	Low	18	0	12.7474	5.42398	12.7515	3.16605	3.08605	1.22336	2.47536	3.58816	831	78.8018	825.346	898	900	831	834	741	6.9966	1.24346	1.25399	0.736251	1.13742	2.02101
SS	Low	18	0	12.7784	6.89766	12.7515	2.48963	2.67933	1.32967	2.64184	4.15804	863	70.5069	861.29	880	866	859	859	758	5.87835	0.655382	0.629214	0.546914	0.82951	2.62169
SS	Low	22	0	13.8085	5.34211	13.7749	4.55378	4.88819	0.65856	2.58985	5.44989	733	51.8433	729.263	810	810	837	762	566	7.47873	1.66424	1.90182	0.343505	0.869152	3.14967
SS	Low	22	0	12.9353	5.05556	12.9152	4.43138	4.07459	0.81305	1.49818	5.1541	767	130.184	768.433	826	827	372	781	675	7.46916	2.17153	1.95947	0.598293	0.614066	2.6652
SS	Low	22	0	12.9627	6.81579	12.9152	4.38265	4.16828	0.926809	1.35685	4.10991	676	53.9171	673.272	774	769	362	714	617	8.49132	2.80144	2.46438	0.685728	0.758884	2.38916
SS	Low	22	20	11.6722	5.0614	11.652	4.37641	4.32989	0.740295	1.35602	3.57415	787	225.346	783.871	870	858	530	818	737	6.24087	2.07615	1.97348	0.483282	0.510058	1.6784
SS	Low	22	20	12.4819	3.16959	12.4327	4.58365	4.09606	0.790975	1.30196	4.63105	790	98.1567	792.166	867	873	784	789	618	6.8377	1.89452	1.76539	0.508507	0.550551	2.54818
SS	Low	22	20	12.1589	3.62281	12.2193	4.92058	4.47869	0.910238	1.22601	2.90573	712	34.5622	720.276	776	782	381	714	241	6.99288	2.53711	2.15634	0.630396	0.51387	1.72173
SS	Low	24	0	18.3986	12.3421	18.3421	5.962	4.21892	2.73803	2.85202	5.78947	777	88.7097	779.954	804	803	784	778	645	10.699	2.70298	1.57655	1.47187	1.36882	3.70722
SS	Low	24	0	17.6846	8.80702	17.6023	5.49698	3.81428	2.5466	2.93779	6.8834	778	62.212	781.106	824	825	797	791	635	9.85703	2.23542	1.25858	1.23952	1.17759	4.04267
SS	Low	24	0	17.5403	10.5848	17.5556	5.50587	3.95665	2.57265	2.85244	5.75629	788	95.3917	789.401	809	807	782	783	644	10.0034	2.29225	1.35957	1.3214	1.24976	3.90068
SS	Low	24	0	16.5854	11.3333	16.5731	4.4124	3.18091	2.16862	2.53461	6.61357	804	95.3917	805.991	870	870	830	822	652	9.27476	1.83174	1.09712	1.11862	1.07691	4.19426
SS	Low	24	12	13.8829	7.94737	13.8421	4.38726	2.28521	1.14511	1.48642	7.16461	776	70.5069	778.341	826	825	778	785	720	7.53225	1.70073	0.637619	0.400282	0.501554	4.47575
SS	Low	24	12	13.6039	11.6053	13.6111	4.42041	2.49807	1.02701	1.38458	8.15415	727	58.7558	726.959	822	819	734	739	57	7.34704	1.57923	0.699991	0.364419	0.466583	4.42382
SS	Low	24	12	14.0112	9.79825	14.1374	5.14767	2.78116	1.18569	1.59114	7.30947	772	40.3226	775.346	818	822	794	799	38	7.61521	2.19542	0.793045	0.450937	0.558737	3.88166
SS	Low	24	12	12.7963	7.88012	12.7515	4.45549	2.3547	1.18599	1.3762	7.15351	752	59.447	753.456	824	825	764	792	616	7.03651	1.47704	0.596503	0.429421	0.546811	4.19458
SS	Low	24	12	14.546	11.7632	14.5877	5.68025	3.17904	1.41537	1.92537	7.52322	726	21.8894	729.263	801	805	707	705	23	7.57225	2.14048	0.932024	0.474927	0.699113	3.54166
SS	Low	24	20	13.005	9.10819	12.9971	4.2968	2.17938	1.36778	1.8671	6.51623	718	12.6728	717.742	774	777	730	722	13	7.07175	1.73147	0.683418	0.447168	0.751529	3.74581
SS	Low	24	20	12.3337	8.41228	12.3421	4.27001	2.4349	1.14561	2.00668	7.33491	754	53.9171	747.926	858	858	828	823	49	6.38227	1.47448	0.591721	0.297421	0.531995	3.76766
SS	Low	24	20	12.8189	5.01462	12.8743	4.17414	2.32812	1.28012	1.98645	6.49371	748	95.3917	747.926	811	812	767	752	633	6.20593	1.15985	0.614248	0.345458	0.621347	3.70949
SS	Low	24	20	12.9928	9.9269	12.9971	4.70357	2.63535	1.42394	1.98674	8.35949	727	47.235	731.567	823	826	789	732	45	6.86051	1.46829	0.769348	0.420469	0.676501	3.80649
SS	Low	24	20	13.1431	10.4181	13.0789	4.81289	2.82397	1.24077	2.08181	8.33371	781	49.5392	779.954	840	846	815	790	49	6.95932	1.67182	0.853931	0.355455	0.636336	3.74776
SS	Low	25	0	13.8777	12.614	13.8421	4.10798	3.39981	0.965589	3.93265	2.16133	684	19.5853	685.484	718	716	17	659	21	8.47763	2.08301	1.58409	0.639198	1.94576	0.944819
SS	Low	25	0	13.2446	12.6491	13.2456	4.61073	3.47184	1.03948	3.4101	2.84089	709	40.3226	715.438	752	742	37	667	41	8.36839	2.0948	1.5737	0.655249	1.89807	0.875877
SS	Low	25	0	14.2977	10.1974	14.2763	4.57071	3.5385	0.93099	3.45308	3.65359	804	84.1014	802.995	864	836	837	751	82	8.03913	2.10097	1.54811	0.660705	1.82557	0.722478
SS	Low	25	12	11.5114	6.61404	11.5263	4.37399	2.95997	0.768782	2.13754	2.17978	768	88.7097	768.433	815	815	358	746	90	5.92964	1.69825	1.14503	0.414062	1.09478	0.651582
SS	Low	25	12	12.6225	10.9094	12.6287	4.37459	3.08508	0.698914	2.41484	5.02531	707	21.8894	706.221	776	717	677	676	24	6.96946	1.98653	1.35371	0.350045	1.10736	1.01544
SS	Low	25	12	11.804	10.9912	11.8392	4.71856	3.20536	1.10298	2.28881	3.80309	674	17.2811	676.267	794	801	149	590	16	7.34201	1.77368	1.2522	0.60768	1.38615	1.09942
SS	Low	25	12	13.2647	13.2427	12.9561	4.57605	3.58351	1.11398	2.45776	5.10594	29	31.106	729.263	745	751	600	602	30	7.24506	1.9445	1.54171	0.369145	1.11559	1.09729
SS	Low	25	12	13.9407	13.8421	13.6667	4.94365	3.7537	1.01426	2.67963	5.16104	22	21.8894	768.433	775	775	20	678	23	7.71629	2.33718	1.67836	0.398843	1.22088	0.880953
SS	Low	25	20	11.1988	5.94737	11.2105	3.87427	2.32422	1.14634	2.01701	2.61219	802	109.217	800.461	883	891	796	795	115	5.83082	1.15754	0.68406	0.437922	1.08199	1.36629
SS	Low	25	20	16.8725	16.9766	12.1813	4.08625	2.75804	1.29258	2.84934	7.58853	59	61.0599	775.346	858	859	59	59	59	7.23436	1.77162	1.03189	0.620828	1.26353	1.30222
SS	Low	25	20	12.4036	9.18421	12.4883	4.27485	2.52933	1.2783	2.50047	2.35569	744	49.5392	743.088	804	860	724	724	56	7.42263	2.38881	1.13821	0.749738	1.33742	0.741926
SS	Low	25	20	11.7066	6.89766	11.693	4.20811	2.78913	1.13294	2.18694	1.53009	758	42.6267	761.521	824	766	740	741	47	6.61561	1.986	1.23958	0.62982	1.16462	0.638741
SS	Low	26	0	11.2334	8.92982	11.2456	3.43938	2.85659	1.77236	3.69027	4.36664	648	5.76037	644.009	764	799	686	1	476	7.13279	1.14719	0.901825	0.817675	1.68023	2.56386
SS	Low	26	0	19.3485	19.3275	11.9006	3.46094	2.6582	3.83315	5.83318	6.30124	46	49.5392	669.355	786	800	46	46	49	8.18455	1.62206	0.988303	1.13404	2.00621	2.43799
SS	Low	26	0	13.9515	13.9386	12.7105	3.91188	2.89833	2.76771	5.65308	4.01454	55	58.7558	683.18	809	809	54	52	467	7.9607	1.34032	0.866376	1.22775	2.29629	2.23374
SS	Low	26	0	16.9287	16.9211	12.2895	3.95699	2.97381	3.15403	5.67205	5.51697	48	51.8433	731.567	806	825	49	47	50	7.6493	1.89627	0.909761	1.14145	1.92379	1.89206
SS	Low	26	0	13.2484	13.2427	11.9737	3.49626	2.28136	2.34744	3.87653	5.21078	128	125.576	745.392	831	835	127	126	131	7.18316	1.24702	0.637387	0.990352	1.67709	2.60279
SS	Low	26	12	18.414	18.4503	7.80702	3.9315	2.3127	2.19998	5.22638	8.03873	55	51.8433	791.475	855	837	55	55	57	5.91572	1.52522	0.673456	0.32857	1.02762	2.43025
SS	Low	26	12	14.7437	14.5833	8.00439	3.30605	2.8699	2.18788	4.03191	4.19864	115	114.055	777.65	899	902	114	113	120	6.08126	2.09921	1.17374	0.425362	1.0488	1.62444
SS	Low	26	12	10.346	10.3129	8.47076	3.31009	2.86327	1.95767	3.57529	4.13442	74	74.8848	782.258	840	840	64	62	513	6.29591	1.44218	0.949325	0.516719	1.03719	2.46122
SS	Low	26	12	20.7805	20.5775	9.46637	3.25083	3.45103	3.40634	5.30886	8.96073	24	26.4977	690.092	823	837	27	25	26	6.77976	1.29382	1.18296	0.706947	1.23592	2.41695
SS	Low	26	12	18.0205	17.9825	9.38596	3.43408	3.20849	3.18802	5.53911	5.52241	42	44.9309	773.041	836	836	42	42	44	6.67005	1.4746	1.1345	0.637706	1.19707	2.31379
SS	Low	26	20	14.8646	14.7924	10.3713	4.45901	3.16514	1.95861	5.49152	5.98108	51	49.5392	761.521	862	859	53	50	53	7.00444	1.29842	0.891328	0.385319	2.29315	2.16346
SS	Low	26	20	18.4861	18.5	10.1316	4.87369	3.47919	2.59122	6.42155	6.86944	77	74.8848	888.249	894	891	78	76	78	7.68082	1.81293	1.38664	0.504963	2.41936	1.713
SS	Low	26	20	8.95357	8.80117	8.91813	3.23463	2.27716	1.24275	5.17407	4.2067	769	123.272	770.737	903	890	108	103	645	6.03666	0.575619	0.569188	0.32545	2.14471	2.37737
SS	Low	26	20	11.4768	11.5175	9.29532	4.48556	2.85831	1.59425	5.64456	3.09563	68	72.5806	807.604	877	886	68	66	242	6.1624	1.22499	0.777657	0.407207	2.10756	1.74134
SS	Low	26	20	10.165	10.1447	9.98684	4.62106	3.62763	1.28749	4.98227	2.32131	39	38.0184	837.558	855	842	34	30	280	5.96051	1.65314	1.22157	0.30154	1.87442	1.17183

## Sheet: Kinematics_ACC
High									Low
Hip F (9)	SE	STD	Hip S (9)	SE	STD	Knee (9)	SE	STD	Hip F (7)	SE	STD	Hip S (9)	SE	STD	Knee (9)	SE	STD
25.2537	9.94712	29.8414	-49	4.12707	12.3812	68.887	4.82381	14.4714	61.9837	13.5003	35.7186	-48.4501	4.92454	14.7736	71.7991	2.31367	6.94101
25.9562	9.82515	29.4755	-48.55	4.13028	12.3908	67.8051	4.80817	14.4245	62.235	13.4109	35.482	-48.1195	4.96664	14.8999	70.5234	2.27012	6.81036
26.7123	9.68832	29.0649	-48.0423	4.06546	12.1964	66.7353	4.8245	14.4735	62.3638	13.0975	34.6527	-47.8367	5.01014	15.0304	69.2792	2.25833	6.77499
27.3989	9.51425	28.5428	-47.4119	4.01267	12.038	65.6004	4.81606	14.4482	62.4951	12.8593	34.0224	-47.4623	5.03551	15.1065	68.0544	2.24384	6.73153
28.0084	9.29928	27.8978	-46.8388	3.95551	11.8665	64.6276	4.83086	14.4926	62.4548	12.5188	33.1216	-47.0138	5.05634	15.169	66.7935	2.24933	6.74798
28.494	9.04333	27.13	-46.1642	3.89078	11.6723	63.5922	4.85613	14.5684	62.3766	12.171	32.2015	-46.5305	5.06966	15.209	65.5073	2.28042	6.84127
28.8473	8.76298	26.2889	-45.4503	3.80974	11.4292	62.4877	4.87004	14.6101	62.0649	11.7735	31.1498	-45.9563	5.08855	15.2656	64.0118	2.33362	7.00085
29.014	8.46028	25.3808	-44.7385	3.73179	11.1954	61.2514	4.90589	14.7177	61.6025	11.3754	30.0964	-45.3079	5.09356	15.2807	62.3435	2.40146	7.20439
29.0013	8.14916	24.4475	-44.0094	3.65667	10.97	59.7978	4.93572	14.8072	60.9835	10.9816	29.0546	-44.631	5.09083	15.2725	60.6227	2.49185	7.47554
28.7898	7.85487	23.5646	-43.3486	3.5839	10.7517	58.2293	4.95029	14.8509	60.2155	10.6	28.0449	-43.9564	5.07592	15.2278	58.9926	2.56554	7.69662
28.3071	7.57668	22.73	-42.7347	3.52752	10.5826	56.6211	4.95148	14.8545	59.3359	10.243	27.1005	-43.3129	5.03518	15.1055	57.5587	2.60822	7.82467
27.5575	7.33387	22.0016	-42.1871	3.47605	10.4282	55.1604	4.90742	14.7223	58.4703	9.94355	26.3082	-42.8065	4.97442	14.9232	56.4787	2.59228	7.77685
26.5337	7.13817	21.4145	-41.7619	3.43895	10.3169	54.0691	4.82686	14.4806	57.549	9.69335	25.6462	-42.4133	4.88473	14.6542	55.728	2.53923	7.61768
25.2624	6.99195	20.9758	-41.4402	3.40429	10.2129	53.4348	4.70098	14.1029	56.6617	9.49497	25.1213	-42.221	4.7783	14.3349	55.4421	2.44902	7.34707
23.7739	6.88486	20.6546	-41.2059	3.38209	10.1463	53.2404	4.56137	13.6841	55.8316	9.37975	24.8165	-42.2046	4.65575	13.9672	55.5798	2.33653	7.00959
22.1613	6.80424	20.4127	-41.0715	3.36836	10.1051	53.4344	4.4286	13.2858	55.0482	9.33769	24.7052	-42.336	4.52609	13.5783	56.0094	2.22618	6.67853
20.4976	6.72817	20.1845	-41.0183	3.35667	10.07	53.8931	4.32688	12.9806	54.3159	9.36195	24.7694	-42.5654	4.39519	13.1856	56.5176	2.13833	6.41498
18.8596	6.64967	19.949	-41.0299	3.35368	10.061	54.4825	4.2786	12.8358	53.6417	9.42463	24.9352	-42.8421	4.26752	12.8026	56.9171	2.09196	6.27588
17.2779	6.57111	19.7133	-41.0586	3.35084	10.0525	55.0383	4.26413	12.7924	53.0182	9.52235	25.1938	-43.1126	4.14612	12.4384	57.1181	2.08771	6.26314
15.7525	6.50964	19.5289	-41.0891	3.35104	10.0531	55.4644	4.27407	12.8222	52.4454	9.60406	25.4099	-43.3558	4.03757	12.1127	57.1408	2.12548	6.37644
14.2724	6.47402	19.4221	-41.0842	3.35619	10.0686	55.6814	4.29659	12.8898	51.9045	9.6739	25.5947	-43.5422	3.94804	11.8441	57.0281	2.19031	6.57094
12.826	6.46584	19.3975	-41.0375	3.35933	10.078	55.6962	4.316	12.948	51.4096	9.71071	25.6921	-43.6526	3.87596	11.6279	56.8182	2.27349	6.82048
11.4219	6.4771	19.4313	-40.9287	3.35896	10.0769	55.5308	4.33756	13.0127	50.9938	9.72101	25.7194	-43.6892	3.82322	11.4697	56.5424	2.36256	7.08769
10.093	6.48767	19.463	-40.7583	3.35407	10.0622	55.229	4.37052	13.1116	50.6253	9.70786	25.6846	-43.6372	3.7887	11.3661	56.1965	2.44848	7.34545
8.90357	6.48737	19.4621	-40.5254	3.33615	10.0085	54.8074	4.4063	13.2189	50.2899	9.66605	25.574	-43.4982	3.77107	11.3132	55.7988	2.52108	7.56323
7.88095	6.46841	19.4052	-40.2484	3.3116	9.93479	54.2993	4.44928	13.3479	49.9815	9.58069	25.3481	-43.2962	3.7696	11.3088	55.395	2.574	7.72201
7.06063	6.43838	19.3152	-39.9537	3.27194	9.81583	53.7477	4.48371	13.4511	49.6904	9.45617	25.0187	-43.0362	3.78166	11.345	54.9943	2.60132	7.80397
6.40498	6.39471	19.1841	-39.6245	3.22376	9.67129	53.1637	4.51272	13.5381	49.4197	9.29559	24.5938	-42.7263	3.80438	11.4132	54.6086	2.61438	7.84315
5.91231	6.34604	19.0381	-39.2895	3.16254	9.48763	52.6158	4.52848	13.5854	49.1704	9.10765	24.0966	-42.3884	3.836	11.508	54.2448	2.61749	7.85246
5.54706	6.28396	18.8519	-38.9459	3.09576	9.28727	52.1225	4.53644	13.6093	48.8909	8.91412	23.5845	-42.0258	3.87328	11.6198	53.884	2.61692	7.85075
5.31541	6.21108	18.6332	-38.6171	3.02535	9.07604	51.7109	4.52741	13.5822	48.562	8.7252	23.0847	-41.6557	3.90964	11.7289	53.5208	2.61356	7.84068
5.20502	6.12522	18.3757	-38.296	2.95063	8.85189	51.3529	4.49608	13.4882	48.1521	8.55451	22.6331	-41.2856	3.94358	11.8307	53.1423	2.60186	7.80558
5.20277	6.02934	18.088	-37.9892	2.87773	8.6332	51.0277	4.44783	13.3435	47.6597	8.40783	22.245	-40.9196	3.97285	11.9185	52.7441	2.58722	7.76165
5.2737	5.92872	17.7862	-37.6995	2.80696	8.42088	50.7124	4.38983	13.1695	47.0774	8.29231	21.9394	-40.5545	3.99777	11.9933	52.3217	2.56587	7.69761
5.37809	5.83198	17.4959	-37.4218	2.73743	8.21228	50.3848	4.32996	12.9899	46.3903	8.20571	21.7103	-40.1915	4.01743	12.0523	51.8801	2.54302	7.62906
5.4887	5.74817	17.2445	-37.1644	2.6715	8.01451	50.0467	4.27313	12.8194	45.6195	8.1629	21.597	-39.8465	4.02932	12.088	51.4448	2.52255	7.56765
5.5711	5.68086	17.0426	-36.9293	2.60635	7.81905	49.6934	4.2177	12.6531	44.7891	8.16496	21.6024	-39.5338	4.02788	12.0836	51.0193	2.51164	7.53493
5.59956	5.62853	16.8856	-36.7238	2.54957	7.6487	49.3232	4.17096	12.5129	43.9268	8.21055	21.7231	-39.2738	4.01476	12.0443	50.5978	2.51238	7.53713
5.56659	5.58714	16.7614	-36.5491	2.50143	7.50428	48.93	4.1303	12.3909	43.0797	8.28725	21.926	-39.0635	3.98768	11.963	50.1578	2.52377	7.57132
5.48115	5.55123	16.6537	-36.4064	2.45933	7.37799	48.5119	4.09139	12.2742	42.2874	8.37998	22.1713	-38.9021	3.9505	11.8515	49.7052	2.54628	7.63884
5.3557	5.51111	16.5333	-36.2943	2.42724	7.28172	48.0783	4.05743	12.1723	41.5656	8.47481	22.4222	-38.7714	3.90317	11.7095	49.2443	2.57518	7.72553
5.2101	5.4612	16.3836	-36.196	2.40147	7.20441	47.63	4.02636	12.0791	40.9269	8.56425	22.6589	-38.6614	3.84728	11.5419	48.7958	2.61039	7.83117
5.05596	5.39993	16.1998	-36.1121	2.38213	7.14639	47.1948	4.00194	12.0058	40.3484	8.64106	22.8621	-38.5592	3.78529	11.3559	48.3632	2.64879	7.94636
4.90464	5.3281	15.9843	-36.0344	2.36641	7.09924	46.7871	3.97879	11.9364	39.8386	8.70136	23.0216	-38.4728	3.72017	11.1605	47.9604	2.68266	8.04797
4.74621	5.24432	15.733	-35.9469	2.35117	7.05352	46.4051	3.95545	11.8664	39.3687	8.74289	23.1315	-38.3959	3.65565	10.9669	47.5751	2.71036	8.13109
4.576	5.1517	15.4551	-35.853	2.33732	7.01196	46.0627	3.92916	11.7875	38.9208	8.75858	23.173	-38.331	3.59344	10.7803	47.2012	2.72902	8.18707
4.38238	5.05479	15.1644	-35.7454	2.3217	6.96511	45.748	3.90092	11.7028	38.4983	8.75813	23.1718	-38.2759	3.5328	10.5984	46.8372	2.73582	8.20745
4.14745	4.95239	14.8572	-35.6034	2.30616	6.91848	45.4362	3.8736	11.6208	38.09	8.74767	23.1441	-38.2272	3.47387	10.4216	46.4757	2.73336	8.20009
3.88601	4.85264	14.5579	-35.434	2.28894	6.86683	45.1319	3.85068	11.5521	37.6899	8.7356	23.1122	-38.1817	3.41818	10.2545	46.1144	2.72007	8.16021
3.60282	4.755	14.265	-35.2337	2.26908	6.80724	44.8231	3.8324	11.4972	37.3015	8.71843	23.0668	-38.1406	3.36695	10.1009	45.758	2.69981	8.09944
3.30849	4.66086	13.9826	-35.0077	2.24645	6.73934	44.5045	3.81749	11.4525	36.9132	8.702	23.0233	-38.0951	3.32359	9.97078	45.4008	2.67581	8.02742
3.00506	4.5707	13.7121	-34.7617	2.22314	6.66943	44.1723	3.80661	11.4198	36.5302	8.6888	22.9884	-38.0445	3.28997	9.8699	45.0482	2.64988	7.94965
2.69831	4.48597	13.4579	-34.4981	2.2019	6.60571	43.8231	3.79629	11.3889	36.1432	8.68242	22.9715	-37.9825	3.26614	9.79841	44.7009	2.62463	7.87389
2.40246	4.40995	13.2299	-34.2177	2.18352	6.55056	43.4547	3.78045	11.3413	35.727	8.68381	22.9752	-37.8973	3.24968	9.74904	44.3558	2.60217	7.80652
2.11957	4.34087	13.0226	-33.9179	2.17036	6.51107	43.0686	3.75879	11.2764	35.2756	8.68512	22.9787	-37.789	3.23586	9.70757	44.0197	2.58079	7.74236
1.86321	4.28195	12.8459	-33.6027	2.16189	6.48568	42.6724	3.73383	11.2015	34.7749	8.68725	22.9843	-37.6521	3.22176	9.66529	43.6884	2.55695	7.67084
1.62543	4.2269	12.6807	-33.2608	2.15776	6.47327	42.2553	3.70578	11.1173	34.2276	8.68511	22.9786	-37.4918	3.20422	9.61266	43.3629	2.53252	7.59756
1.41913	4.17855	12.5356	-32.9048	2.15628	6.46883	41.8337	3.67539	11.0262	33.6455	8.68188	22.9701	-37.3147	3.18409	9.55228	43.0465	2.50686	7.52057
1.24691	4.1336	12.4008	-32.5385	2.15813	6.47439	41.4124	3.64286	10.9286	33.0194	8.67278	22.946	-37.1235	3.16569	9.49707	42.7304	2.48162	7.44486
1.10544	4.08992	12.2698	-32.1523	2.16197	6.48591	40.9762	3.61034	10.831	32.3551	8.66039	22.9132	-36.9129	3.15417	9.46251	42.4072	2.45732	7.37195
1.00603	4.04936	12.1481	-31.7566	2.16871	6.50614	40.5361	3.57744	10.7323	31.6627	8.64008	22.8595	-36.6837	3.14916	9.44748	42.0825	2.43253	7.29759
0.949018	4.01163	12.0349	-31.3517	2.17854	6.53561	40.0924	3.54816	10.6445	30.9147	8.61229	22.786	-36.4204	3.14717	9.44151	41.7469	2.41281	7.23844
0.939661	3.97372	11.9211	-30.9271	2.18872	6.56616	39.6332	3.51823	10.5547	30.1251	8.58486	22.7134	-36.1252	3.14518	9.43553	41.4097	2.39837	7.19512
0.980092	3.93335	11.8001	-30.4896	2.20172	6.60517	39.1679	3.48865	10.466	29.2898	8.56197	22.6528	-35.7963	3.14092	9.42275	41.0605	2.38529	7.15587
1.0682	3.88846	11.6654	-30.038	2.21247	6.63742	38.6922	3.4548	10.3644	28.4199	8.54004	22.5948	-35.4409	3.13587	9.40762	40.6944	2.37267	7.11802
1.20035	3.83452	11.5036	-29.5735	2.22392	6.67176	38.2059	3.41909	10.2573	27.5174	8.50833	22.5109	-35.0557	3.1298	9.38939	40.2947	2.35557	7.0667
1.37539	3.77101	11.313	-29.1018	2.2373	6.7119	37.7132	3.38426	10.1528	26.5797	8.45984	22.3826	-34.6517	3.12567	9.37702	39.8682	2.33463	7.0039
1.60299	3.70074	11.1022	-28.6206	2.24692	6.74077	37.2176	3.34529	10.0359	25.6198	8.39291	22.2056	-34.2268	3.12125	9.36376	39.4113	2.31086	6.93259
1.88897	3.62413	10.8724	-28.1286	2.25544	6.76631	36.7232	3.3068	9.92041	24.646	8.31805	22.0075	-33.7877	3.11736	9.35209	38.9281	2.28546	6.85639
2.22032	3.54194	10.6258	-27.615	2.26242	6.78727	36.2209	3.27139	9.81417	23.6568	8.23777	21.7951	-33.3329	3.11331	9.33994	38.4123	2.26072	6.78217
2.59449	3.45776	10.3733	-27.0848	2.26769	6.80307	35.7122	3.23886	9.71659	22.6769	8.16113	21.5923	-32.8667	3.10829	9.32488	37.8739	2.2347	6.7041
3.00664	3.37143	10.1143	-26.5347	2.27222	6.81665	35.1863	3.20494	9.61483	21.7214	8.08346	21.3868	-32.3921	3.10495	9.31486	37.3164	2.21021	6.63064
3.45268	3.29029	9.87087	-25.9588	2.27295	6.81885	34.6282	3.16704	9.50111	20.7947	8.00113	21.169	-31.9033	3.10363	9.31088	36.7336	2.18168	6.54503
3.93282	3.21868	9.65605	-25.3655	2.27171	6.81512	34.0458	3.12563	9.37689	19.9126	7.89566	20.89	-31.3955	3.10345	9.31035	36.13	2.15213	6.45639
4.43419	3.15512	9.46535	-24.7346	2.26766	6.80298	33.4204	3.08737	9.26211	19.0694	7.76925	20.5555	-30.8608	3.10411	9.31234	35.5054	2.12209	6.36627
4.97352	3.10601	9.31802	-24.0795	2.25311	6.75934	32.7732	3.04525	9.13576	18.3103	7.62135	20.1642	-30.3113	3.10368	9.31105	34.87	2.08869	6.26606
5.5346	3.06666	9.19997	-23.3849	2.2364	6.70921	32.0884	3.00803	9.02409	17.6555	7.47772	19.7842	-29.7423	3.10521	9.31563	34.2097	2.05849	6.17548
6.14285	3.04217	9.12652	-22.6885	2.21021	6.63062	31.4004	2.97033	8.91099	17.1233	7.33413	19.4043	-29.1607	3.10508	9.31523	33.5201	2.02712	6.08136
6.7806	3.02266	9.06797	-21.9864	2.18454	6.55361	30.6942	2.93911	8.81734	16.7139	7.18204	19.0019	-28.5738	3.10275	9.30825	32.8164	1.99833	5.99498
7.47271	3.01336	9.04008	-21.2845	2.15705	6.47114	29.9572	2.90451	8.71353	16.3959	7.0081	18.5417	-27.9664	3.09282	9.27847	32.0825	1.96821	5.90463
8.22131	3.00598	9.01794	-20.6021	2.13371	6.40114	29.2019	2.8688	8.6064	16.1575	6.803	17.9991	-27.3419	3.07726	9.23177	31.3179	1.93687	5.8106
9.04081	3.00072	9.00217	-19.938	2.11363	6.3409	28.4225	2.82796	8.48387	16.0322	6.57375	17.3925	-26.7127	3.05356	9.16067	30.535	1.90167	5.705
9.92939	2.99013	8.97039	-19.2925	2.09963	6.29889	27.6303	2.77689	8.33068	15.9946	6.32717	16.7401	-26.0607	3.02075	9.06224	29.7163	1.86338	5.59014
10.8763	2.95847	8.87541	-18.6367	2.09084	6.27251	26.8148	2.72524	8.17571	16.0277	6.06224	16.0392	-25.378	2.97876	8.93628	28.8621	1.8224	5.4672
11.8708	2.90608	8.71823	-17.9622	2.09012	6.27036	25.9996	2.67506	8.02518	16.1393	5.78459	15.3046	-24.6639	2.92222	8.76665	27.9824	1.77624	5.32873
12.9064	2.83318	8.49953	-17.2423	2.09023	6.27068	25.1783	2.62299	7.86898	16.3077	5.5158	14.5934	-23.9072	2.85346	8.56039	27.0762	1.72576	5.17728
13.9673	2.73891	8.21673	-16.4874	2.09154	6.27461	24.3837	2.58355	7.75064	16.5033	5.24952	13.8889	-23.122	2.77763	8.3329	26.156	1.67423	5.02269
15.0071	2.63547	7.9064	-15.6881	2.09373	6.2812	23.6102	2.55713	7.67139	16.6714	4.9944	13.214	-22.3055	2.6989	8.0967	25.2258	1.62349	4.87046
15.9883	2.52472	7.57416	-14.8469	2.08849	6.26546	22.8568	2.53352	7.60055	16.7606	4.75502	12.5806	-21.4501	2.61675	7.85024	24.2934	1.57589	4.72768
16.8468	2.41488	7.24464	-13.9395	2.08028	6.24085	22.0937	2.51677	7.5503	16.7476	4.54663	12.0292	-20.5515	2.52849	7.58546	23.3741	1.51715	4.55144
17.5646	2.31455	6.94364	-12.9735	2.05757	6.1727	21.3358	2.49161	7.47483	16.5973	4.3632	11.5439	-19.6443	2.44031	7.32094	22.5248	1.45372	4.36115
18.1031	2.23683	6.71049	-11.9708	2.02413	6.07239	20.5989	2.47143	7.41428	16.2371	4.2089	11.1357	-18.6823	2.34605	7.03816	21.6925	1.3985	4.19549
18.4411	2.18856	6.56568	-10.8984	1.97639	5.92917	19.8377	2.4357	7.30709	15.7756	4.08349	10.8039	-17.7467	2.25948	6.77844	20.9718	1.34095	4.02286
18.5315	2.17193	6.5158	-9.77924	1.92671	5.78012	19.051	2.40518	7.21553	15.1307	3.97454	10.5156	-16.7876	2.17228	6.51683	20.2553	1.29341	3.88024
18.4105	2.1679	6.50371	-8.6857	1.86443	5.5933	18.2962	2.36381	7.09144	14.3193	3.88656	10.2829	-15.8247	2.09312	6.27937	19.5265	1.25963	3.77889
18.0701	2.17096	6.51287	-7.57612	1.79895	5.39686	17.5156	2.31503	6.94508	13.4054	3.80999	10.0803	-14.867	2.01924	6.05773	18.7763	1.25099	3.75297
17.5024	2.17202	6.51607	-6.50451	1.74162	5.22487	16.7626	2.28722	6.86165	12.4552	3.74741	9.91473	-13.9083	1.9525	5.85751	18.0053	1.26741	3.80222
16.7765	2.18594	6.55782	-5.45589	1.68426	5.05277	16.0207	2.26288	6.78865	11.3908	3.70147	9.79317	-12.965	1.90846	5.72538	17.2126	1.29432	3.88297
15.9052	2.20264	6.60792	-4.38893	1.62027	4.86082	15.2181	2.26917	6.80751	10.3762	3.63267	9.61114	-12.1145	1.87606	5.62817	16.5355	1.32641	3.97922
14.9274	2.2376	6.71281	-3.49324	1.55514	4.66541	14.5677	2.33882	7.01646	9.2562	3.5681	9.44031	-11.3198	1.85224	5.55672	15.896	1.4066	4.21979
13.8265	2.32869	6.98607	-2.60307	1.5901	4.7703	13.8874	2.46605	7.39816	8.26551	3.50947	9.28517	-10.5651	1.8591	5.57731	15.3572	1.40739	4.22217

## Sheet: Kinematics_SS
High									Low
Hip F (8)	SE	STD	Hip S (9)	SE	STD	Knee (9)	SE	STD	Hip F (7)	SE	STD	Hip S (9)	SE	STD	Knee (9)	SE	STD
13.464	12.0062	33.9587	-59.6676	2.53935	7.61806	73.6725	4.15133	12.454	64.7927	14.4908	38.3391	-55.7606	4.07073	12.2122	74.3074	2.11805	6.35414
13.071	12.1808	34.4525	-59.6593	2.54325	7.62975	72.3822	4.1894	12.5682	65.6441	14.44	38.2046	-55.8377	4.09244	12.2773	72.9017	2.09256	6.27768
12.6902	12.3438	34.9136	-59.4327	2.60402	7.81207	70.9692	4.24851	12.7455	66.2124	14.3628	38.0003	-55.7425	4.0767	12.2301	71.3389	2.02524	6.07572
12.6513	12.4394	35.184	-59.0675	2.62087	7.8626	69.5311	4.281	12.843	66.6181	14.3032	37.8427	-55.6006	4.05661	12.1698	69.8514	1.98992	5.96977
12.8616	12.4877	35.3204	-58.764	2.64158	7.92474	68.264	4.29946	12.8984	66.7651	14.2067	37.5874	-55.2968	4.05102	12.153	68.3443	1.97871	5.93612
13.4699	12.4815	35.3029	-58.3391	2.66295	7.98885	66.8775	4.33539	13.0062	66.6714	14.0887	37.2753	-54.8635	4.05777	12.1733	66.7808	1.98451	5.95354
14.5474	12.4403	35.1864	-57.8561	2.69062	8.07187	65.3357	4.3647	13.0941	66.3486	13.9431	36.8899	-54.3621	4.05054	12.1516	65.1418	1.99566	5.98699
16.04	12.4005	35.0739	-57.3158	2.71437	8.14311	63.6023	4.42014	13.2604	65.8529	13.7825	36.465	-53.8423	4.03645	12.1094	63.5115	2.02193	6.06578
17.848	12.3765	35.0061	-56.7412	2.73574	8.20722	61.7256	4.47401	13.422	65.1699	13.5762	35.9192	-53.2288	4.0294	12.0882	61.8389	2.05319	6.15956
19.769	12.3675	34.9805	-56.1972	2.75837	8.2751	59.887	4.51335	13.54	64.4219	13.3901	35.4268	-52.6018	4.03539	12.1062	60.2266	2.1013	6.3039
21.6197	12.394	35.0557	-55.6988	2.77713	8.33139	58.2059	4.48825	13.4648	63.5207	13.2183	34.9724	-51.9913	4.05505	12.1652	58.6732	2.20737	6.62212
23.2452	12.4485	35.2098	-55.2936	2.79213	8.37638	56.855	4.39813	13.1944	62.5009	13.1126	34.6926	-51.472	4.08426	12.2528	57.3697	2.39903	7.1971
24.585	12.5116	35.3882	-54.9729	2.78801	8.36403	55.9675	4.22477	12.6743	61.4018	13.0905	34.6343	-51.1039	4.11993	12.3598	56.5328	2.62197	7.8659
25.7006	12.5756	35.5692	-54.7358	2.76769	8.30308	55.6879	3.99562	11.9869	60.361	13.1729	34.8522	-50.92	4.14532	12.4359	56.2863	2.81162	8.43485
26.7422	12.6361	35.7402	-54.5842	2.7419	8.2257	56.0616	3.7587	11.2761	59.5324	13.2932	35.1706	-50.8806	4.16854	12.5056	56.499	2.92204	8.76611
27.8432	12.7019	35.9264	-54.4863	2.7157	8.14709	56.9291	3.57247	10.7174	59.1857	13.4222	35.5117	-50.9183	4.18893	12.5668	56.94	2.92834	8.78503
28.994	12.7576	36.0838	-54.3992	2.71354	8.14062	57.9741	3.45437	10.3631	59.4003	13.5293	35.7951	-50.9726	4.21529	12.6459	57.383	2.85014	8.55042
30.0071	12.7715	36.1231	-54.2918	2.73229	8.19688	58.8854	3.39829	10.1949	60.0802	13.6257	36.0501	-51.0014	4.23618	12.7085	57.6656	2.7316	8.19479
30.5725	12.6959	35.9095	-54.1962	2.76696	8.30089	59.4953	3.40977	10.2293	60.9296	13.7093	36.2713	-50.981	4.25295	12.7588	57.7009	2.62219	7.86657
30.453	12.4824	35.3056	-54.1236	2.78763	8.3629	59.7128	3.50027	10.5008	61.6699	13.7639	36.4158	-50.8918	4.27206	12.8162	57.4926	2.53169	7.59508
29.5776	12.1443	34.3492	-54.05	2.77137	8.3141	59.4951	3.65279	10.9584	62.1636	13.7547	36.3916	-50.7341	4.29312	12.8794	57.094	2.47113	7.4134
28.0437	11.7457	33.2219	-53.93	2.71411	8.14234	58.8851	3.83828	11.5148	62.4584	13.6809	36.1962	-50.5299	4.30168	12.905	56.577	2.43706	7.31118
26.0805	11.3596	32.1299	-53.743	2.63302	7.89905	58.003	4.02349	12.0705	62.6545	13.5764	35.9197	-50.3241	4.29101	12.873	56.0266	2.42117	7.2635
23.8875	11.0094	31.1393	-53.5393	2.56054	7.68162	57.0602	4.19587	12.5876	62.813	13.473	35.6461	-50.1481	4.24932	12.7479	55.5301	2.4354	7.30619
21.6541	10.7228	30.3286	-53.3554	2.507	7.52101	56.2433	4.33126	12.9938	62.8828	13.3785	35.3961	-50.0107	4.18222	12.5467	55.1504	2.47854	7.43561
19.5307	10.5269	29.7746	-53.1734	2.47393	7.4218	55.6376	4.40811	13.2243	62.7671	13.2713	35.1126	-49.8721	4.11713	12.3514	54.8748	2.53986	7.61958
17.6651	10.4734	29.6232	-52.958	2.45774	7.37321	55.2681	4.41955	13.2586	62.4223	13.1413	34.7687	-49.6941	4.08295	12.2488	54.6536	2.60363	7.81089
16.1343	10.5486	29.8361	-52.6671	2.43896	7.31689	55.1022	4.36603	13.0981	61.8873	12.991	34.3711	-49.4861	4.08289	12.2487	54.4565	2.66648	7.99944
14.9289	10.697	30.2558	-52.2942	2.41202	7.23607	55.0739	4.28396	12.8519	61.3063	12.8557	34.013	-49.2987	4.09297	12.2789	54.2969	2.72168	8.16503
13.9803	10.8555	30.704	-51.8941	2.38391	7.15174	55.1242	4.20379	12.6114	60.7514	12.7387	33.7033	-49.1572	4.09151	12.2745	54.1817	2.77332	8.31995
13.2168	10.995	31.0985	-51.5353	2.36962	7.10886	55.2019	4.14322	12.4297	60.2237	12.6207	33.3911	-49.0394	4.07502	12.2251	54.098	2.81293	8.4388
12.5748	11.1107	31.4257	-51.2473	2.37841	7.13522	55.2609	4.10438	12.3131	59.7164	12.4857	33.0341	-48.9171	4.0565	12.1695	54.0238	2.83442	8.50326
12.0478	11.2044	31.6907	-51.0086	2.40919	7.22757	55.2689	4.07465	12.2239	59.2285	12.3384	32.6443	-48.7515	4.04858	12.1457	53.9157	2.83678	8.51033
11.6413	11.2648	31.8618	-50.7827	2.45267	7.35802	55.2046	4.04507	12.1352	58.7621	12.1932	32.2603	-48.5368	4.05283	12.1585	53.7544	2.82525	8.47574
11.3634	11.286	31.9217	-50.5403	2.49715	7.49144	55.0488	4.01633	12.049	58.3465	12.0827	31.9679	-48.3214	4.05151	12.1545	53.5544	2.8098	8.4294
11.2152	11.2687	31.8726	-50.2808	2.54043	7.6213	54.7953	3.99473	11.9842	57.9737	12.0091	31.773	-48.1328	4.03994	12.1198	53.3145	2.7932	8.3796
11.1724	11.2244	31.7473	-50.0309	2.58242	7.74727	54.4559	3.98305	11.9492	57.6341	11.962	31.6484	-47.9517	4.02839	12.0852	53.0393	2.77997	8.33991
11.1571	11.1589	31.562	-49.8282	2.62493	7.8748	54.0576	3.98849	11.9655	57.3479	11.9308	31.5661	-47.7537	4.03103	12.0931	52.736	2.76971	8.30913
11.0791	11.0644	31.2949	-49.6522	2.66218	7.98654	53.6105	4.00627	12.0188	57.1302	11.9248	31.5501	-47.5403	4.04772	12.1432	52.4054	2.76349	8.29048
10.8791	10.9377	30.9363	-49.457	2.68637	8.05911	53.1206	4.02204	12.0661	56.9459	11.9482	31.6121	-47.3242	4.06413	12.1924	52.0336	2.76109	8.28326
10.5519	10.7925	30.5259	-49.2221	2.68695	8.06086	52.591	4.02782	12.0834	56.7479	12.0004	31.75	-47.1374	4.06936	12.2081	51.6351	2.76418	8.29253
10.1751	10.635	30.0805	-48.9481	2.66811	8.00434	51.9944	4.02012	12.0604	56.4987	12.0761	31.9505	-46.9864	4.05878	12.1763	51.2206	2.77206	8.31618
9.84227	10.4685	29.6093	-48.6683	2.63253	7.89758	51.3585	4.00337	12.0101	56.2249	12.1645	32.1842	-46.8491	4.04015	12.1205	50.7868	2.78446	8.35338
9.62259	10.287	29.096	-48.3933	2.59003	7.77008	50.7186	3.99058	11.9717	55.9495	12.2551	32.4238	-46.7007	4.02395	12.0718	50.3351	2.80132	8.40396
9.52996	10.0846	28.5236	-48.1143	2.54322	7.62967	50.0918	3.98353	11.9506	55.7011	12.3326	32.6291	-46.5362	4.00857	12.0257	49.8699	2.81994	8.45982
9.50483	9.87329	27.9259	-47.824	2.49852	7.49557	49.4777	3.9872	11.9616	55.445	12.384	32.7649	-46.3605	3.98648	11.9594	49.3915	2.83908	8.51723
9.47484	9.6741	27.3625	-47.5209	2.45528	7.36583	48.8724	3.99474	11.9842	55.1658	12.4064	32.8242	-46.1856	3.95472	11.8641	48.9041	2.8538	8.56141
9.38521	9.50114	26.8733	-47.1896	2.41572	7.24717	48.2643	4.00592	12.0178	54.8646	12.4053	32.8213	-46.0066	3.9212	11.7636	48.4123	2.86367	8.591
9.24087	9.3554	26.4611	-46.8185	2.37284	7.11852	47.6473	4.0103	12.0309	54.5563	12.3905	32.7823	-45.8099	3.89345	11.6803	47.9181	2.867	8.60099
9.0756	9.22893	26.1034	-46.4091	2.32714	6.98143	47.0222	4.00921	12.0276	54.2273	12.3613	32.705	-45.6028	3.86699	11.601	47.4082	2.8627	8.5881
8.93627	9.11532	25.782	-45.984	2.28135	6.84404	46.3934	4.00077	12.0023	53.863	12.3248	32.6084	-45.4116	3.83475	11.5042	46.8766	2.84592	8.53776
8.82503	9.00891	25.481	-45.5603	2.24312	6.72936	45.7626	3.98726	11.9618	53.4721	12.2856	32.5046	-45.2283	3.79962	11.3989	46.3311	2.82743	8.4823
8.70146	8.90312	25.1818	-45.1509	2.21517	6.64552	45.1435	3.97041	11.9112	53.0802	12.2461	32.4003	-45.0346	3.76792	11.3038	45.7932	2.81185	8.43555
8.54654	8.79485	24.8756	-44.7663	2.19492	6.58476	44.5513	3.9515	11.8545	52.6923	12.1991	32.2757	-44.8246	3.73845	11.2153	45.2659	2.79193	8.37578
8.39165	8.68445	24.5633	-44.3954	2.18132	6.54395	43.9839	3.93475	11.8043	52.2992	12.1333	32.1018	-44.5887	3.70662	11.1199	44.7289	2.77013	8.3104
8.29871	8.57635	24.2576	-44.0206	2.16538	6.49614	43.4403	3.91913	11.7574	51.9185	12.063	31.9156	-44.3336	3.67234	11.017	44.1983	2.7491	8.2473
8.27077	8.46633	23.9464	-43.6284	2.14465	6.43396	42.9276	3.91068	11.732	51.5564	11.9985	31.7452	-44.0718	3.6388	10.9164	43.7123	2.73678	8.21033
8.27396	8.3505	23.6188	-43.2232	2.11584	6.34752	42.4471	3.90098	11.7029	51.1887	11.9377	31.5841	-43.8105	3.6051	10.8153	43.2661	2.73256	8.19768
8.2682	8.2301	23.2782	-42.811	2.08644	6.25933	41.9758	3.88903	11.6671	50.7742	11.8682	31.4003	-43.5456	3.57	10.71	42.8136	2.72789	8.18367
8.2808	8.11294	22.9469	-42.3998	2.05804	6.17413	41.4954	3.86849	11.6055	50.3088	11.7854	31.1813	-43.2706	3.53539	10.6062	42.3454	2.71398	8.14195
8.35524	8.00667	22.6463	-41.9911	2.03119	6.09358	41.0053	3.84476	11.5343	49.7672	11.6928	30.9361	-42.9755	3.5043	10.5129	41.88	2.69894	8.09683
8.51441	7.90855	22.3688	-41.5857	2.00129	6.00388	40.5121	3.8176	11.4528	49.1587	11.5945	30.676	-42.6602	3.47258	10.4177	41.4228	2.68555	8.05666
8.72548	7.80518	22.0764	-41.1884	1.97414	5.92242	40.0171	3.78979	11.3694	48.4942	11.4998	30.4257	-42.3305	3.43996	10.3199	40.9789	2.67474	8.02421
8.92184	7.6967	21.7696	-40.8175	1.95072	5.85216	39.5491	3.76079	11.2824	47.8139	11.4104	30.189	-41.9874	3.40953	10.2286	40.5547	2.66456	7.99368
9.06503	7.58092	21.4421	-40.4506	1.93294	5.79883	39.0935	3.726	11.178	47.1088	11.3138	29.9335	-41.6203	3.38242	10.1472	40.14	2.65146	7.95437
9.14338	7.46323	21.1092	-40.0689	1.91874	5.75622	38.6364	3.69028	11.0708	46.3458	11.1966	29.6234	-41.2396	3.35616	10.0685	39.7199	2.62884	7.88653
9.18516	7.3443	20.7728	-39.6772	1.90601	5.71803	38.1691	3.65449	10.9635	45.4999	11.0648	29.2746	-40.8512	3.32391	9.97172	39.2681	2.59252	7.77756
9.21849	7.21011	20.3933	-39.2669	1.89263	5.6779	37.6724	3.61622	10.8487	44.5837	10.9432	28.9529	-40.4603	3.28818	9.86453	38.7943	2.55156	7.65467
9.24245	7.0508	19.9427	-38.8319	1.8748	5.62439	37.1547	3.57668	10.73	43.6293	10.837	28.672	-40.07	3.25719	9.77157	38.3266	2.51242	7.53727
9.26017	6.87023	19.432	-38.3626	1.84883	5.54649	36.6285	3.53412	10.6024	42.666	10.7267	28.3801	-39.6742	3.22769	9.68307	37.8728	2.48357	7.4507
9.28693	6.6713	18.8693	-37.8591	1.81328	5.43985	36.0962	3.4859	10.4577	41.7134	10.5858	28.0075	-39.2454	3.19781	9.59343	37.4087	2.46586	7.39758
9.33472	6.46136	18.2755	-37.3115	1.76732	5.30196	35.5465	3.43234	10.297	40.8126	10.4188	27.5656	-38.7703	3.16672	9.50015	36.9278	2.45361	7.36083
9.38438	6.24217	17.6555	-36.7076	1.71037	5.1311	34.9753	3.37547	10.1264	39.9397	10.2384	27.0884	-38.2669	3.13492	9.40475	36.4222	2.43792	7.31376
9.41987	6.017	17.0186	-36.0466	1.64614	4.93842	34.3869	3.31235	9.93704	39.0217	10.0623	26.6223	-37.7615	3.10316	9.30949	35.879	2.41349	7.24046
9.41748	5.79391	16.3877	-35.345	1.58555	4.75664	33.7759	3.2452	9.73559	38.0379	9.90829	26.2149	-37.2838	3.0751	9.22529	35.3209	2.38882	7.16646
9.39085	5.57959	15.7815	-34.6278	1.53996	4.61988	33.1282	3.18048	9.54143	36.9977	9.7732	25.8575	-36.8313	3.05335	9.16006	34.7456	2.36266	7.08799
9.38135	5.37698	15.2084	-33.9119	1.5103	4.53091	32.4403	3.11324	9.33973	35.8798	9.62025	25.4528	-36.384	3.04077	9.1223	34.1134	2.33721	7.01164
9.43892	5.18844	14.6751	-33.1977	1.49847	4.49542	31.7071	3.04981	9.14943	34.7419	9.44077	24.9779	-35.919	3.03321	9.09962	33.409	2.30737	6.9221
9.58874	5.0051	14.1566	-32.473	1.49724	4.49172	30.9252	2.98132	8.94396	33.6399	9.22955	24.4191	-35.4028	3.02495	9.07484	32.6354	2.27948	6.83843
9.84098	4.83474	13.6747	-31.7498	1.50492	4.51476	30.1164	2.90989	8.72967	32.6146	9.00023	23.8124	-34.8126	3.00699	9.02098	31.8173	2.25759	6.77276
10.1796	4.67365	13.2191	-31.0372	1.52441	4.57323	29.2819	2.83821	8.51462	31.6916	8.76374	23.1867	-34.1424	2.98454	8.95361	30.9759	2.24012	6.72037
10.6327	4.52032	12.7854	-30.3319	1.55284	4.65851	28.4121	2.76777	8.30332	30.8617	8.53172	22.5728	-33.4238	2.96419	8.89258	30.1115	2.21814	6.65442
11.2131	4.36485	12.3457	-29.6364	1.59173	4.7752	27.5172	2.70872	8.12617	30.1263	8.31579	22.0015	-32.6894	2.94669	8.84008	29.2074	2.19462	6.58385
11.9574	4.20844	11.9033	-28.9329	1.635	4.90501	26.5857	2.64907	7.94722	29.5013	8.12444	21.4952	-31.949	2.93366	8.80097	28.2692	2.16837	6.5051
12.8732	4.0506	11.4568	-28.2146	1.67346	5.02039	25.6207	2.5863	7.75891	29.0041	7.95116	21.0368	-31.1882	2.91967	8.75902	27.2993	2.13092	6.39275
13.9573	3.89918	11.0286	-27.4898	1.70543	5.11628	24.6209	2.52615	7.57846	28.5989	7.76799	20.5522	-30.3996	2.89416	8.68248	26.2721	2.09016	6.27047
15.2359	3.74781	10.6004	-26.746	1.72984	5.18952	23.5761	2.46705	7.40116	28.2831	7.54732	19.9683	-29.579	2.8431	8.52929	25.1787	2.04158	6.12474
16.7108	3.59591	10.1708	-25.9815	1.75149	5.25448	22.509	2.40661	7.21982	28.0751	7.28914	19.2852	-28.7211	2.76684	8.30052	24.0517	1.99	5.97
18.3605	3.43864	9.72594	-25.1782	1.77258	5.31773	21.4503	2.36071	7.08212	28.0348	7.00011	18.5205	-27.8225	2.6787	8.03609	22.9366	1.92841	5.78523
20.1321	3.27016	9.24941	-24.3253	1.79944	5.39832	20.4043	2.32973	6.9892	28.0934	6.68259	17.6805	-26.8954	2.59759	7.79278	21.8365	1.85965	5.57894
21.966	3.10136	8.77198	-23.4082	1.83429	5.50286	19.3595	2.3127	6.9381	28.2243	6.33914	16.7718	-25.945	2.52377	7.57132	20.753	1.76562	5.29685
23.7886	2.9502	8.34444	-22.417	1.87659	5.62976	18.3296	2.29835	6.89505	28.3223	5.96665	15.7863	-24.9359	2.45905	7.37715	19.6746	1.64778	4.94334
25.4961	2.84306	8.04139	-21.3453	1.92902	5.78705	17.3504	2.28987	6.86961	28.3303	5.59619	14.8061	-23.8363	2.41153	7.2346	18.6657	1.51819	4.55458
26.9587	2.8026	7.92696	-20.1513	1.9867	5.96011	16.3819	2.26739	6.80217	28.1732	5.21829	13.8063	-22.6401	2.39585	7.18756	17.7435	1.4014	4.20421
28.0499	2.80986	7.94749	-18.8643	2.04549	6.13646	15.4474	2.23683	6.71049	27.8999	4.87555	12.8995	-21.4268	2.40059	7.20177	16.9346	1.30405	3.91214
28.7349	2.8562	8.07856	-17.4852	2.10325	6.30975	14.5101	2.18011	6.54034	27.3793	4.57634	12.1079	-20.1894	2.40277	7.2083	16.107	1.22041	3.66124
29.0214	2.92987	8.28691	-16.0507	2.15868	6.47605	13.603	2.10625	6.31875	26.6618	4.28339	11.3328	-18.9808	2.40151	7.20453	15.3552	1.17263	3.5179
28.9915	3.03221	8.57638	-14.5939	2.19505	6.58515	12.7266	1.99568	5.98703	25.7039	4.01562	10.6243	-17.7366	2.40753	7.22259	14.6406	1.13366	3.40099
28.6817	3.14577	8.89758	-13.0661	2.22838	6.68515	11.8019	1.90716	5.72149	24.4995	3.73839	9.89084	-16.482	2.41624	7.24872	13.96	1.12878	3.38634
28.0671	3.25398	9.20365	-11.6896	2.22148	6.66445	11.0389	1.83759	5.51277	23.1073	3.45123	9.13109	-15.2722	2.4365	7.30949	13.3131	1.17516	3.52549
27.3676	3.31502	9.3763	-10.3255	2.20181	6.60542	10.2514	1.78656	5.35968	21.7332	3.23101	8.54845	-14.2402	2.45798	7.37395	12.8137	1.20536	3.61607
